# Supplementary material for: A variably imprinted epiallele impacts seed development
Source: PLoS Genet. 2018 Nov 5;14(11):e1007469. doi: 10.1371/journal.pgen.1007469 (PMC6237401; doi:10.1371/journal.pgen.1007469)
Supplement: S1 Table — (XLSX) [file pgen.1007469.s007.xlsx]

## Sheet: ColxCvi gene expression
S1 Table. Gene expression difference in Col x Cvi endosperm vs. Col endosperm at 7 DAP determined using CuffDiff.
gene_id	gene	locus	sample_1	sample_2	status	Col	ColxCvi	log2 (fold change)	test_stat	p_value	q_value	significant
AT1G01010	-	Chr1:3630-5899	q1	q2	OK	1.1976	0.540796	-1.14699	-1.30325	0.0292	0.118769	no
AT1G01020	-	Chr1:6787-9130	q1	q2	OK	9.76203	10.8391	0.150996	0.334034	0.5745	0.787916	no
AT1G01030	-	Chr1:11648-13714	q1	q2	NOTEST	0.0506506	0.132555	1.38794	0	1	1	no
AT1G01040	-	Chr1:23120-33171	q1	q2	OK	1.27501	2.86112	1.16607	0.997927	0.08615	0.256023	no
AT1G01050	-	Chr1:23120-33171	q1	q2	OK	162.07	159.017	-0.0274344	-0.084337	0.8803	0.949344	no
AT1G01060	-	Chr1:33364-37871	q1	q2	OK	5.58757	7.5651	0.437139	0.999419	0.0826	0.248641	no
AT1G01070	-	Chr1:38443-41017	q1	q2	OK	21.4374	76.9142	1.84312	5.23006	5e-05	0.000703148	yes
AT1G01080	-	Chr1:44969-47059	q1	q2	OK	16.3542	12.0864	-0.436273	-1.11666	0.05065	0.177448	no
AT1G01090	-	Chr1:47233-49304	q1	q2	OK	463.909	449.725	-0.0447965	-0.12838	0.8194	0.922473	no
AT1G01100	-	Chr1:49908-51210	q1	q2	OK	598.415	629.886	0.0739453	0.234317	0.678	0.849564	no
AT1G01110	-	Chr1:51952-54737	q1	q2	NOTEST	0.126469	0.136459	0.109687	0	1	1	no
AT1G01120	-	Chr1:57163-59215	q1	q2	OK	1.12795	0.3853	-1.54964	-1.77232	0.00455	0.0294034	yes
AT1G01130	-	Chr1:61904-63811	q1	q2	OK	82.7621	45.5103	-0.862779	-1.98363	0.0007	0.00650319	yes
AT1G01140	-	Chr1:64165-67774	q1	q2	OK	284.481	181.3	-0.649957	-2.04444	0.00055	0.00536359	yes
AT1G01150	-	Chr1:69910-72138	q1	q2	OK	0.633214	0.511193	-0.308825	-0.307043	0.59065	0.797732	no
AT1G01160	-	Chr1:72338-74737	q1	q2	OK	78.962	81.5951	0.0473251	0.0962742	0.86865	0.944499	no
AT1G01170	-	Chr1:72338-74737	q1	q2	OK	299.873	274.438	-0.127871	-0.300989	0.60405	0.806989	no
AT1G01180	-	Chr1:75389-76845	q1	q2	OK	0.449964	0.276862	-0.700642	-0.607823	0.2934	0.550208	no
AT1G01190	-	Chr1:82983-84946	q1	q2	NOTEST	0.0655007	0.174056	1.40997	0	1	1	no
AT1G01200	-	Chr1:86485-88409	q1	q2	NOTEST	0.0365953	0.0958599	1.38927	0	1	1	no
AT1G01210	-	Chr1:88621-90502	q1	q2	OK	12.3908	10.6845	-0.213752	-0.384808	0.50185	0.739324	no
AT1G01220	-	Chr1:91341-95681	q1	q2	OK	1.6088	1.956	0.281924	0.532694	0.3467	0.605701	no
AT1G01225	-	Chr1:95934-97407	q1	q2	OK	149.77	174.805	0.222997	0.714089	0.21305	0.451929	no
AT1G01230	-	Chr1:97411-99240	q1	q2	OK	107.876	111.456	0.0471054	0.149718	0.7934	0.909116	no
AT1G01240	-	Chr1:99864-101987	q1	q2	OK	39.7949	67.6003	0.764448	2.30955	0.0001	0.00130329	yes
AT1G01250	-	Chr1:104439-105330	q1	q2	OK	41.455	118.491	1.51516	4.28329	5e-05	0.000703148	yes
AT1G01260	-	Chr1:108945-111699	q1	q2	OK	25.8321	31.0666	0.266199	0.828024	0.1516	0.365226	no
AT1G01270	-	Chr1:111889-111961	q1	q2	NOTEST	0	0	0	0	1	1	no
AT1G01280	-	Chr1:112262-113947	q1	q2	NOTEST	0.0131348	0.0506406	1.9469	0	1	1	no
AT1G01290	-	Chr1:114201-116407	q1	q2	OK	13.5928	12.8357	-0.082682	-0.214124	0.7203	0.873248	no
AT1G01300	-	Chr1:116783-118845	q1	q2	OK	36.2583	48.0511	0.406258	1.29255	0.02645	0.110253	no
AT1G01305	-	Chr1:119380-119997	q1	q2	NOTEST	0	0.271497	inf	0	1	1	no
AT1G01310	-	Chr1:120153-130577	q1	q2	OK	1.97029	3.55258	0.850457	0.451348	0.49165	0.731794	no
AT1G01320	-	Chr1:120153-130577	q1	q2	OK	3.67763	5.60572	0.608124	1.59326	0.00565	0.0346864	yes
AT1G01335	-	Chr1:130735-130858	q1	q2	NOTEST	0	0	0	0	1	1	no
AT1G01340	-	Chr1:132269-135924	q1	q2	OK	13.7303	12.9744	-0.0816887	-0.2366	0.6747	0.847198	no
AT1G01350	-	Chr1:136089-138162	q1	q2	OK	15.2995	16.6509	0.12211	0.326602	0.573	0.78711	no
AT1G01355	-	Chr1:138488-139680	q1	q2	OK	0.807806	1.72375	1.09347	1.06775	0.06625	0.213571	no
AT1G01360	-	Chr1:141869-143261	q1	q2	OK	22.8093	24.6571	0.112383	0.306946	0.5901	0.79764	no
AT1G01370	-	Chr1:143488-146479	q1	q2	OK	7.8146	4.72079	-0.727144	-1.30993	0.0269	0.111818	no
AT1G01380	-	Chr1:147042-149848	q1	q2	OK	0.553153	0.333124	-0.731618	-0.341686	0.60415	0.807071	no
AT1G01390	-	Chr1:147042-149848	q1	q2	OK	0.218439	0.845433	1.95246	1.57336	0.02475	0.105022	no
AT1G01400	-	Chr1:150688-152210	q1	q2	NOTEST	0	0.0257934	inf	0	1	1	no
AT1G01410	-	Chr1:153112-154198	q1	q2	NOTEST	0	0.0293414	inf	0	1	1	no
AT1G01420	-	Chr1:154366-156178	q1	q2	OK	7.6923	11.6197	0.595085	1.43323	0.0133	0.0661252	no
AT1G01430	-	Chr1:156476-158823	q1	q2	OK	27.4729	25.3902	-0.113734	-0.344791	0.55065	0.772068	no
AT1G01440	-	Chr1:159627-162953	q1	q2	OK	2.83263	3.62262	0.354893	0.768592	0.18095	0.406682	no
AT1G01448	-	Chr1:163277-166353	q1	q2	OK	7.95186	7.62972	-0.0596624	-0.148512	0.79955	0.912207	no
AT1G01450	-	Chr1:163277-166353	q1	q2	OK	1.30283	0.676824	-0.944791	-0.558503	0.3736	0.631927	no
AT1G01453	-	Chr1:166588-168088	q1	q2	NOTEST	0.0269554	0.0126784	-1.0882	0	1	1	no
AT1G01460	-	Chr1:168558-171386	q1	q2	OK	0.15323	0.448493	1.54939	1.26961	0.03755	0.1428	no
AT1G01470	-	Chr1:171524-172948	q1	q2	OK	223.097	554.591	1.31375	3.66411	5e-05	0.000703148	yes
AT1G01480	-	Chr1:175705-178406	q1	q2	NOTEST	0.148878	0.254624	0.774236	0	1	1	no
AT1G01490	-	Chr1:180016-182749	q1	q2	OK	9.7845	34.2224	1.80637	4.63148	5e-05	0.000703148	yes
AT1G01500	-	Chr1:185032-187135	q1	q2	OK	13.2525	13.7376	0.0518613	0.140577	0.8057	0.916038	no
AT1G01510	-	Chr1:187144-192436	q1	q2	OK	17.2326	16.6478	-0.0498077	-0.150038	0.797	0.91113	no
AT1G01520	-	Chr1:187144-192436	q1	q2	OK	0.383932	0.405094	0.0774053	0.024445	0.95995	0.98232	no
AT1G01530	-	Chr1:192633-193670	q1	q2	OK	0.791378	0.228273	-1.79361	-1.30734	0.03385	0.132423	no
AT1G01540	-	Chr1:195644-198787	q1	q2	OK	15.9633	22.5409	0.497785	1.45471	0.01195	0.0610022	no
AT1G01550	-	Chr1:199526-201775	q1	q2	OK	158.624	183.771	0.212304	0.678382	0.2365	0.483831	no
AT1G01560	-	Chr1:202102-204440	q1	q2	NOTEST	0.164331	0.0737307	-1.15627	0	1	1	no
AT1G01570	-	Chr1:204934-207642	q1	q2	OK	0.747253	1.96386	1.39402	1.79246	0.0039	0.0260198	yes
AT1G01580	-	Chr1:208994-213082	q1	q2	NOTEST	0.00756144	0.0182818	1.27367	0	1	1	no
AT1G01590	-	Chr1:214149-217734	q1	q2	NOTEST	0.018993	0	#NAME?	0	1	1	no
AT1G01600	-	Chr1:218833-221286	q1	q2	OK	0.51939	0.428031	-0.279102	-0.314758	0.57775	0.790754	no
AT1G01610	-	Chr1:221641-224351	q1	q2	OK	2.05434	0.62014	-1.72801	-2.29088	0.0005	0.00496829	yes
AT1G01620	-	Chr1:225664-227543	q1	q2	OK	239.328	152.412	-0.651013	-2.10673	0.0003	0.00332215	yes
AT1G01630	-	Chr1:228798-232630	q1	q2	OK	14.6275	10.8751	-0.42765	-0.982272	0.0868	0.257118	no
AT1G01640	-	Chr1:228798-232630	q1	q2	OK	3.35934	2.85346	-0.235469	-0.186025	0.75115	0.889476	no
AT1G01650	-	Chr1:232839-237905	q1	q2	OK	7.94134	10.2581	0.369312	0.98589	0.0881	0.259723	no
AT1G01660	-	Chr1:239840-242703	q1	q2	NOTEST	0.0516385	0.00669024	-2.94832	0	1	1	no
AT1G01670	-	Chr1:242712-246054	q1	q2	OK	0.603259	0.148474	-2.02257	-1.47095	0.2328	0.47878	no
AT1G01680	-	Chr1:246261-248440	q1	q2	NOTEST	0.00933171	0	#NAME?	0	1	1	no
AT1G01690	-	Chr1:249040-252522	q1	q2	OK	4.37686	2.65799	-0.71956	-1.32062	0.02335	0.100669	no
AT1G01695	-	Chr1:252625-254530	q1	q2	OK	0.337074	0.0941339	-1.84028	-1.36155	0.04405	0.160792	no
AT1G01700	-	Chr1:259306-261667	q1	q2	NOTEST	0.162972	0.284224	0.802405	0	1	1	no
AT1G01710	-	Chr1:262827-266324	q1	q2	OK	10.7391	8.96087	-0.261159	-0.656208	0.2535	0.502738	no
AT1G01715	-	Chr1:266332-267883	q1	q2	OK	1.9797	3.35678	0.761795	0.956816	0.10975	0.298912	no
AT1G01720	-	Chr1:267992-274930	q1	q2	OK	80.837	75.324	-0.101905	-0.243915	0.67365	0.846499	no
AT1G01725	-	Chr1:267992-274930	q1	q2	OK	77.7237	108.408	0.480043	0.593457	0.29955	0.557666	no
AT1G01730	-	Chr1:267992-274930	q1	q2	OK	47.9936	30.2837	-0.664303	-0.811038	0.14415	0.354234	no
AT1G01740	-	Chr1:267992-274930	q1	q2	OK	1.04278	1.296	0.31363	0.0991751	0.7803	0.904157	no
AT1G01750	-	Chr1:275187-278599	q1	q2	OK	0.192263	0.350777	0.867478	0.309883	0.68185	0.85139	no
AT1G01760	-	Chr1:275187-278599	q1	q2	OK	2.67023	2.65053	-0.0106873	-0.015056	0.97975	0.990745	no
AT1G01770	-	Chr1:278599-284245	q1	q2	OK	8.99852	12.9	0.519611	1.24865	0.03195	0.126953	no
AT1G01780	-	Chr1:278599-284245	q1	q2	OK	10.6172	12.2909	0.211189	0.291306	0.60915	0.810039	no
AT1G01790	-	Chr1:284349-291203	q1	q2	OK	3.34919	3.37456	0.0108865	0.0267976	0.96045	0.982442	no
AT1G01800	-	Chr1:293245-295086	q1	q2	OK	35.9932	45.848	0.349135	1.03412	0.07095	0.223707	no
AT1G01810	-	Chr1:295206-295859	q1	q2	OK	8.69054	7.55822	-0.2014	-0.33193	0.55485	0.774646	no
AT1G01820	-	Chr1:296000-298334	q1	q2	OK	35.4231	38.6801	0.1269	0.377359	0.5146	0.748133	no
AT1G01830	-	Chr1:298450-302310	q1	q2	OK	21.3561	16.3505	-0.385313	-1.14049	0.0487	0.17272	no
AT1G01840	-	Chr1:303462-306310	q1	q2	OK	7.63091	4.56771	-0.740383	-0.848784	0.1403	0.347908	no
AT1G01860	-	Chr1:303462-306310	q1	q2	OK	8.19728	5.44482	-0.59026	-1.00028	0.09265	0.267613	no
AT1G01870	-	Chr1:306383-306456	q1	q2	NOTEST	0	0	0	0	1	1	no
AT1G01880	-	Chr1:306466-309541	q1	q2	OK	6.78784	6.91556	0.0268928	0.0628667	0.9131	0.962664	no
AT1G01890	-	Chr1:306466-309541	q1	q2	NOTEST	0	0	0	0	1	1	no
AT1G01900	-	Chr1:310168-319667	q1	q2	OK	400.239	313.745	-0.351267	-0.815419	0.16035	0.378527	no
AT1G01910	-	Chr1:310168-319667	q1	q2	OK	65.6132	68.6307	0.0648685	0.0453532	0.9516	0.978874	no
AT1G01920	-	Chr1:310168-319667	q1	q2	OK	5.52789	8.3679	0.598138	0.165211	0.59985	0.803935	no
AT1G01930	-	Chr1:319768-324917	q1	q2	OK	9.07246	9.47301	0.0623281	0.12124	0.831	0.927525	no
AT1G01940	-	Chr1:319768-324917	q1	q2	OK	37.3338	30.1037	-0.310542	-0.68711	0.23475	0.481329	no
AT1G01950	-	Chr1:325315-337912	q1	q2	OK	7.46619	9.4442	0.339056	0.641874	0.27145	0.5249	no
AT1G01960	-	Chr1:325315-337912	q1	q2	OK	5.42746	8.78564	0.694868	1.67684	0.0038	0.0255311	yes
AT1G01970	-	Chr1:338240-340088	q1	q2	OK	14.1866	12.1489	-0.223703	-0.599658	0.2942	0.551126	no
AT1G01980	-	Chr1:340107-342040	q1	q2	OK	0.632876	2.3462	1.89033	2.38504	0.00025	0.00284345	yes
AT1G01990	-	Chr1:342917-344400	q1	q2	OK	34.8489	44.4959	0.352562	1.08699	0.06035	0.199922	no
AT1G02000	-	Chr1:345515-347603	q1	q2	OK	4.12367	6.84042	0.730154	1.58135	0.0062	0.037087	yes
AT1G02010	-	Chr1:347612-352545	q1	q2	OK	1.26538	2.04535	0.692779	1.04831	0.0697	0.221194	no
AT1G02020	-	Chr1:352611-357258	q1	q2	OK	12.7609	10.4955	-0.281957	-0.77126	0.17905	0.404447	no
AT1G02030	-	Chr1:352611-357258	q1	q2	OK	0.627956	0.35994	-0.802907	-0.385494	0.58355	0.793692	no
AT1G02040	-	Chr1:357905-359078	q1	q2	NOTEST	0.0515842	0.31637	2.61661	0	1	1	no
AT1G02050	-	Chr1:359116-360746	q1	q2	OK	1.74975	2.60496	0.57411	0.867751	0.12795	0.328898	no
AT1G02060	-	Chr1:360917-363142	q1	q2	OK	1.50181	3.75302	1.32135	2.29857	0.00035	0.00375312	yes
AT1G02065	-	Chr1:365164-367443	q1	q2	NOTEST	0	0.0755509	inf	0	1	1	no
AT1G02067	-	Chr1:365164-367443	q1	q2	NOTEST	0	0	0	0	1	1	no
AT1G02070	-	Chr1:370194-371090	q1	q2	OK	0.64899	1.27888	0.978609	0.913042	0.1197	0.314625	no
AT1G02080	-	Chr1:373334-386913	q1	q2	OK	3.75774	6.16144	0.713404	2.05349	0.00035	0.00375312	yes
AT1G02090	-	Chr1:387276-389808	q1	q2	OK	50.5077	40.819	-0.307262	-0.938321	0.1027	0.286436	no
AT1G02100	-	Chr1:389811-392816	q1	q2	OK	27.8415	26.4222	-0.0754834	-0.21968	0.70165	0.86243	no
AT1G02110	-	Chr1:392830-395528	q1	q2	OK	29.6122	26.4728	-0.161684	-0.503842	0.37455	0.632973	no
AT1G02120	-	Chr1:395688-401919	q1	q2	OK	18.7912	18.8093	0.00138848	0.00260748	0.99725	0.998629	no
AT1G02130	-	Chr1:395688-401919	q1	q2	OK	78.5429	69.9821	-0.166496	-0.431208	0.4525	0.698426	no
AT1G02136	-	Chr1:402692-402961	q1	q2	NOTEST	0	0.976703	inf	0	1	1	no
AT1G02140	-	Chr1:403099-404456	q1	q2	OK	401.207	371.227	-0.112045	-0.360197	0.52685	0.756554	no
AT1G02145	-	Chr1:404599-408619	q1	q2	OK	18.9646	18.2613	-0.05452	-0.15556	0.78685	0.907332	no
AT1G02150	-	Chr1:408621-410680	q1	q2	OK	41.9255	33.33	-0.331004	-1.03633	0.0717	0.225429	no
AT1G02160	-	Chr1:410743-411632	q1	q2	OK	148.59	195.228	0.393825	1.22472	0.0326	0.128757	no
AT1G02170	-	Chr1:411663-414649	q1	q2	OK	43.5165	43.2067	-0.0103052	-0.0280669	0.9623	0.983185	no
AT1G02180	-	Chr1:411663-414649	q1	q2	OK	22.9955	17.4315	-0.399655	-0.491721	0.3873	0.644201	no
AT1G02190	-	Chr1:415073-418027	q1	q2	NOTEST	0	0.00615862	inf	0	1	1	no
AT1G02205	-	Chr1:418415-422579	q1	q2	NOTEST	0.0540269	0.0965531	0.837644	0	1	1	no
AT1G02210	-	Chr1:427547-427811	q1	q2	NOTEST	0	0	0	0	1	1	no
AT1G02220	-	Chr1:428649-430720	q1	q2	OK	0.0972087	1.58502	4.02727	3.35194	0.00035	0.00375312	yes
AT1G02228	-	Chr1:433030-433819	q1	q2	NOTEST	0	0.0171369	inf	0	1	1	no
AT1G02230	-	Chr1:434964-436922	q1	q2	NOTEST	0.00745019	0	#NAME?	0	1	1	no
AT1G02250	-	Chr1:437859-439559	q1	q2	NOTEST	0.100311	0.101204	0.012786	0	1	1	no
AT1G02260	-	Chr1:440199-442972	q1	q2	OK	5.13981	8.01265	0.640563	1.60298	0.00515	0.0321622	yes
AT1G02270	-	Chr1:443117-446296	q1	q2	OK	19.5249	17.5796	-0.151412	-0.432719	0.44795	0.695031	no
AT1G02280	-	Chr1:448422-450426	q1	q2	OK	62.6989	36.5112	-0.7801	-2.36111	0.0001	0.00130329	yes
AT1G02290	-	Chr1:450460-452743	q1	q2	OK	7.66392	7.75881	0.0177534	0.0425482	0.9391	0.973936	no
AT1G02300	-	Chr1:453106-455519	q1	q2	OK	0.515982	5.18686	3.32947	4.25352	5e-05	0.000703148	yes
AT1G02305	-	Chr1:455687-463618	q1	q2	OK	233.333	219.299	-0.0894896	-0.230217	0.69255	0.857357	no
AT1G02310	-	Chr1:455687-463618	q1	q2	OK	70.5965	76.7607	0.120771	0.170532	0.7659	0.897418	no
AT1G02320	-	Chr1:455687-463618	q1	q2	NOTEST	0	0	0	0	1	1	no
AT1G02330	-	Chr1:455687-463618	q1	q2	OK	38.1186	27.7781	-0.456546	-0.368431	0.5336	0.761415	no
AT1G02335	-	Chr1:463753-464981	q1	q2	OK	0.74035	0.352547	-1.07039	-0.945559	0.09325	0.268681	no
AT1G02340	-	Chr1:465615-467880	q1	q2	NOTEST	0.257855	0.148037	-0.800602	0	1	1	no
AT1G02350	-	Chr1:469817-470693	q1	q2	OK	4.23691	3.81167	-0.152589	-0.167206	0.765	0.897115	no
AT1G02360	-	Chr1:471882-473336	q1	q2	NOTEST	0	0	0	0	1	1	no
AT1G02370	-	Chr1:474372-476612	q1	q2	OK	3.36692	5.58024	0.728898	1.5236	0.0087	0.0481204	yes
AT1G02380	-	Chr1:476944-479112	q1	q2	OK	2.81765	1.09846	-1.359	-1.8337	0.0022	0.0165146	yes
AT1G02390	-	Chr1:480649-483373	q1	q2	OK	19.5319	14.7935	-0.400866	-1.13631	0.04875	0.172869	no
AT1G02400	-	Chr1:486799-489651	q1	q2	OK	2.8537	1.17679	-1.27798	-1.71551	0.0068	0.0398584	yes
AT1G02405	-	Chr1:489873-490627	q1	q2	OK	3.08577	0.549103	-2.49048	-2.4278	0.00095	0.00829709	yes
AT1G02410	-	Chr1:490859-492979	q1	q2	OK	53.2434	68.3336	0.359994	1.13695	0.04825	0.171617	no
AT1G02420	-	Chr1:493638-496332	q1	q2	OK	0.860418	0.666616	-0.368183	-0.303418	0.61395	0.81328	no
AT1G02430	-	Chr1:493638-496332	q1	q2	OK	0.364979	0.378222	0.0514216	0.0207071	0.97565	0.989284	no
AT1G02440	-	Chr1:496371-497555	q1	q2	OK	0.182976	0.472957	1.37005	0.917422	0.1152	0.307064	no
AT1G02450	-	Chr1:497916-498539	q1	q2	OK	0.669334	0.992083	0.567734	0.431393	0.4662	0.710145	no
AT1G02460	-	Chr1:504462-507268	q1	q2	NOTEST	0.0506982	0.00691332	-2.87448	0	1	1	no
AT1G02470	-	Chr1:511764-515422	q1	q2	OK	0.249744	1.64596	2.72041	0.954866	0.1465	0.357623	no
AT1G02475	-	Chr1:511764-515422	q1	q2	OK	17.2193	20.8536	0.276266	0.699292	0.22365	0.466868	no
AT1G02480	-	Chr1:515493-515566	q1	q2	NOTEST	0	0	0	0	1	1	no
AT1G02490	-	Chr1:516568-516866	q1	q2	NOTEST	0.182346	0	#NAME?	0	1	1	no
AT1G02500	-	Chr1:518090-520495	q1	q2	OK	286.124	425.431	0.572283	1.74648	0.00215	0.0162204	yes
AT1G02510	-	Chr1:520497-521668	q1	q2	NOTEST	0.0381889	0	#NAME?	0	1	1	no
AT1G02520	-	Chr1:523535-529069	q1	q2	OK	0.29562	0.359638	0.282804	0.338417	0.5544	0.774536	no
AT1G02530	-	Chr1:529678-534677	q1	q2	NOTEST	0.171521	0.31843	0.89259	0	1	1	no
AT1G02540	-	Chr1:534826-535699	q1	q2	NOTEST	0	0.133651	inf	0	1	1	no
AT1G02550	-	Chr1:536482-537211	q1	q2	NOTEST	0	0.0476494	inf	0	1	1	no
AT1G02560	-	Chr1:537739-540127	q1	q2	OK	58.1956	58.3963	0.00496755	0.0158524	0.9791	0.990626	no
AT1G02570	-	Chr1:541235-542245	q1	q2	OK	19.6382	21.2166	0.111531	0.285409	0.61815	0.815295	no
AT1G02575	-	Chr1:543010-544057	q1	q2	NOTEST	0.010876	0	#NAME?	0	1	1	no
AT1G02580	-	Chr1:544732-549202	q1	q2	NOTEST	0.248954	0.106211	-1.22894	0	1	1	no
AT1G02590	-	Chr1:552137-552761	q1	q2	NOTEST	0	0	0	0	1	1	no
AT1G02600	-	Chr1:552137-552761	q1	q2	NOTEST	0	0	0	0	1	1	no
AT1G02610	-	Chr1:553018-556152	q1	q2	OK	0.357792	0.320008	-0.161013	-0.125387	0.8215	0.923105	no
AT1G02620	-	Chr1:557091-558774	q1	q2	NOTEST	0.264826	0.268672	0.0208034	0	1	1	no
AT1G02630	-	Chr1:560609-562598	q1	q2	NOTEST	0	0.00636915	inf	0	1	1	no
AT1G02640	-	Chr1:564017-567771	q1	q2	NOTEST	0.0994376	0.126764	0.350279	0	1	1	no
AT1G02650	-	Chr1:568557-570554	q1	q2	OK	3.03223	1.46005	-1.05436	-1.6627	0.0057	0.0348913	yes
AT1G02660	-	Chr1:571825-575085	q1	q2	OK	4.69634	4.05192	-0.212933	-0.50204	0.37245	0.630591	no
AT1G02670	-	Chr1:575921-580532	q1	q2	OK	3.09723	3.36122	0.118004	0.234449	0.69045	0.856182	no
AT1G02680	-	Chr1:580624-582310	q1	q2	OK	48.8016	39.9798	-0.287657	-0.834626	0.14585	0.356617	no
AT1G02681	-	Chr1:582363-582985	q1	q2	OK	0.310959	1.01354	1.70461	1.15627	0.07275	0.227707	no
AT1G02690	-	Chr1:584133-587327	q1	q2	OK	16.5944	8.46021	-0.971931	-2.57892	5e-05	0.000703148	yes
AT1G02700	-	Chr1:588002-589480	q1	q2	OK	9.51618	11.1443	0.227855	0.54117	0.34345	0.60258	no
AT1G02705	-	Chr1:589583-590406	q1	q2	OK	1.50746	2.1033	0.480532	0.42597	0.43725	0.686034	no
AT1G02710	-	Chr1:589583-590406	q1	q2	NOTEST	0.0281447	6.10354e-05	-8.849	0	1	1	no
AT1G02720	-	Chr1:591681-594264	q1	q2	OK	55.2485	83.1057	0.589012	1.87684	0.00115	0.00972037	yes
AT1G02730	-	Chr1:594501-598657	q1	q2	OK	9.94463	4.35367	-1.19169	-3.21423	5e-05	0.000703148	yes
AT1G02740	-	Chr1:599329-602199	q1	q2	OK	11.4565	11.6512	0.0243068	0.0623723	0.9139	0.963024	no
AT1G02750	-	Chr1:602488-604387	q1	q2	OK	24.6248	28.1611	0.193593	0.509623	0.3732	0.631436	no
AT1G02760	-	Chr1:604401-604474	q1	q2	NOTEST	0	0	0	0	1	1	no
AT1G02770	-	Chr1:604872-606708	q1	q2	OK	88.8465	79.6167	-0.158244	-0.507295	0.37715	0.635915	no
AT1G02780	-	Chr1:607798-609534	q1	q2	OK	596.385	635.996	0.0927746	0.281083	0.62395	0.818574	no
AT1G02790	-	Chr1:610362-612324	q1	q2	OK	5.33217	18.888	1.82467	3.68768	5e-05	0.000703148	yes
AT1G02800	-	Chr1:613196-616231	q1	q2	OK	1.32102	0.287551	-2.19976	-2.33728	0.0009	0.00794634	yes
AT1G02810	-	Chr1:618060-620502	q1	q2	OK	3.43894	2.64192	-0.380377	-0.723422	0.19035	0.420251	no
AT1G02813	-	Chr1:620677-621329	q1	q2	OK	0.349437	0.143364	-1.28535	-0.779986	0.2182	0.459327	no
AT1G02816	-	Chr1:621452-623054	q1	q2	OK	18.301	37.3605	1.02959	3.00747	5e-05	0.000703148	yes
AT1G02820	-	Chr1:623655-624567	q1	q2	NOTEST	0.0183187	0.0211119	0.204745	0	1	1	no
AT1G02830	-	Chr1:625083-625608	q1	q2	NOTEST	0	0	0	0	1	1	no
AT1G02840	-	Chr1:626638-629993	q1	q2	OK	50.5215	41.434	-0.286083	-0.892326	0.1195	0.314335	no
AT1G02850	-	Chr1:630373-633420	q1	q2	OK	37.5902	52.4527	0.480661	1.50568	0.01	0.053493	no
AT1G02860	-	Chr1:635143-638681	q1	q2	OK	19.4307	8.09761	-1.26277	-2.54193	5e-05	0.000703148	yes
AT1G02870	-	Chr1:635143-638681	q1	q2	OK	7.88126	9.79058	0.312968	0.345956	0.5516	0.772608	no
AT1G02880	-	Chr1:642504-644903	q1	q2	OK	4.72797	5.02341	0.0874457	0.155473	0.7918	0.908572	no
AT1G02890	-	Chr1:645083-652001	q1	q2	OK	27.9049	35.7314	0.356675	1.14375	0.0479	0.170719	no
AT1G02900	-	Chr1:653603-654457	q1	q2	NOTEST	0.084569	0.270932	1.67973	0	1	1	no
AT1G02910	-	Chr1:655567-658216	q1	q2	OK	14.8844	11.6865	-0.348963	-0.916375	0.11065	0.300117	no
AT1G02920	-	Chr1:658577-659980	q1	q2	NOTEST	0.0293265	0	#NAME?	0	1	1	no
AT1G02930	-	Chr1:661087-662475	q1	q2	OK	6.41967	1.13491	-2.49992	-3.21225	5e-05	0.000703148	yes
AT1G02940	-	Chr1:662962-664290	q1	q2	OK	4.31151	0.950393	-2.1816	-2.50925	5e-05	0.000703148	yes
AT1G02950	-	Chr1:665118-666471	q1	q2	NOTEST	0	0	0	0	1	1	no
AT1G02952	-	Chr1:665118-666471	q1	q2	NOTEST	0	0	0	0	1	1	no
AT1G02960	-	Chr1:666806-669919	q1	q2	OK	8.8731	9.0385	0.0266457	0.0661148	0.9038	0.958688	no
AT1G02965	-	Chr1:671660-672814	q1	q2	NOTEST	0.0391211	0.225432	2.52667	0	1	1	no
AT1G02970	-	Chr1:673305-676419	q1	q2	OK	7.25548	2.8323	-1.3571	-2.74322	5e-05	0.000703148	yes
AT1G02980	-	Chr1:677359-687385	q1	q2	OK	4.39696	0.344517	-3.67386	-1.56291	0.113	0.303706	no
AT1G02990	-	Chr1:677359-687385	q1	q2	OK	3.00017	3.28689	0.131681	0.180036	0.68485	0.852928	no
AT1G03000	-	Chr1:687794-692660	q1	q2	OK	4.90612	7.90773	0.688682	1.83381	0.0023	0.017088	yes
AT1G03010	-	Chr1:693189-696504	q1	q2	NOTEST	0.00452534	0	#NAME?	0	1	1	no
AT1G03020	-	Chr1:697918-698591	q1	q2	NOTEST	0	0	0	0	1	1	no
AT1G03030	-	Chr1:701364-706689	q1	q2	OK	24.2077	22.3986	-0.112058	-0.206604	0.725	0.875447	no
AT1G03040	-	Chr1:701364-706689	q1	q2	OK	38.2833	35.2093	-0.120759	-0.290879	0.61465	0.813438	no
AT1G03050	-	Chr1:707484-711857	q1	q2	OK	0.844815	2.36193	1.48326	0.878857	0.2437	0.492846	no
AT1G03055	-	Chr1:707484-711857	q1	q2	OK	35.855	35.2338	-0.0252155	-0.0605196	0.9124	0.962369	no
AT1G03060	-	Chr1:712439-727553	q1	q2	OK	0.975437	1.67781	0.782463	1.93091	0.0013	0.0107333	yes
AT1G03070	-	Chr1:729829-738306	q1	q2	OK	7.23818	5.15237	-0.490392	-0.48218	0.3923	0.649014	no
AT1G03080	-	Chr1:729829-738306	q1	q2	OK	4.8625	10.151	1.06186	2.93032	5e-05	0.000703148	yes
AT1G03090	-	Chr1:739543-746701	q1	q2	OK	12.9694	10.9842	-0.239687	-0.657829	0.24995	0.498902	no
AT1G03100	-	Chr1:739543-746701	q1	q2	OK	0.794827	1.2313	0.631465	0.46207	0.4242	0.675634	no
AT1G03103	-	Chr1:747196-748057	q1	q2	OK	45.6926	276.953	2.59961	6.40654	5e-05	0.000703148	yes
AT1G03106	-	Chr1:748100-749034	q1	q2	OK	14.8816	255.746	4.10311	10.3706	5e-05	0.000703148	yes
AT1G03110	-	Chr1:749245-751976	q1	q2	OK	12.7809	12.3651	-0.0477212	-0.124309	0.8269	0.925705	no
AT1G03120	-	Chr1:752190-753140	q1	q2	OK	11.1033	31.0321	1.48277	3.06965	5e-05	0.000703148	yes
AT1G03130	-	Chr1:753306-756303	q1	q2	OK	277.451	276.744	-0.00368388	-0.0106119	0.98525	0.993245	no
AT1G03140	-	Chr1:753306-756303	q1	q2	OK	41.1451	36.7005	-0.164919	-0.232832	0.6826	0.85182	no
AT1G03150	-	Chr1:756413-758678	q1	q2	OK	32.671	26.914	-0.279657	-0.737512	0.2	0.433578	no
AT1G03160	-	Chr1:761260-766194	q1	q2	OK	6.45631	8.30279	0.362887	0.965823	0.09155	0.265677	no
AT1G03165	-	Chr1:766335-767385	q1	q2	OK	0	0.822314	inf	#NAME?	0.13365	0.337355	no
AT1G03170	-	Chr1:768375-770684	q1	q2	NOTEST	0.00436473	0.0346513	2.98895	0	1	1	no
AT1G03180	-	Chr1:773357-775362	q1	q2	OK	1.42085	0.62064	-1.19493	-1.16947	0.04235	0.156051	no
AT1G03190	-	Chr1:775526-780062	q1	q2	OK	5.29389	5.03937	-0.0710852	-0.17108	0.7653	0.897216	no
AT1G03200	-	Chr1:780518-784346	q1	q2	NOTEST	0.165422	0.257023	0.635744	0	1	1	no
AT1G03210	-	Chr1:780518-784346	q1	q2	OK	137.649	82.4403	-0.739572	-2.36466	5e-05	0.000703148	yes
AT1G03220	-	Chr1:786831-788722	q1	q2	OK	5.01891	2.06978	-1.2779	-2.34763	0.00015	0.00184824	yes
AT1G03230	-	Chr1:789819-791689	q1	q2	OK	0.528412	0.262886	-1.00722	-0.986174	0.09505	0.271742	no
AT1G03240	-	Chr1:792221-793060	q1	q2	NOTEST	0.150908	0.133304	-0.178949	0	1	1	no
AT1G03250	-	Chr1:793314-795403	q1	q2	OK	34.5836	31.2767	-0.144999	-0.417474	0.4689	0.711654	no
AT1G03260	-	Chr1:795448-798491	q1	q2	OK	27.0177	23.8046	-0.182665	-0.531783	0.3492	0.608182	no
AT1G03270	-	Chr1:799114-802625	q1	q2	OK	41.0085	36.0455	-0.186106	-0.581141	0.31515	0.574134	no
AT1G03280	-	Chr1:802969-807066	q1	q2	OK	18.2698	18.2931	0.0018348	0.00533807	0.99255	0.996061	no
AT1G03290	-	Chr1:807360-813216	q1	q2	OK	21.7803	13.9219	-0.645666	-1.81139	0.0017	0.0133933	yes
AT1G03300	-	Chr1:807360-813216	q1	q2	NOTEST	0	0	0	0	1	1	no
AT1G03310	-	Chr1:813412-816812	q1	q2	OK	10.812	11.115	0.039879	0.115156	0.838	0.930884	no
AT1G03320	-	Chr1:816988-817767	q1	q2	NOTEST	0.200589	0.299987	0.580657	0	1	1	no
AT1G03325	-	Chr1:816988-817767	q1	q2	NOTEST	0	0	0	0	1	1	no
AT1G03330	-	Chr1:817933-819563	q1	q2	OK	67.61	62.4121	-0.115411	-0.342471	0.5558	0.775336	no
AT1G03340	-	Chr1:819611-821476	q1	q2	OK	1.59206	1.43829	-0.14654	-0.199258	0.7196	0.873248	no
AT1G03350	-	Chr1:822581-824410	q1	q2	OK	31.5452	29.7938	-0.0824063	-0.254998	0.657	0.837545	no
AT1G03360	-	Chr1:824516-826399	q1	q2	OK	12.9056	12.3365	-0.0650641	-0.162632	0.78005	0.904157	no
AT1G03365	-	Chr1:826522-830393	q1	q2	OK	7.60221	8.61801	0.180936	0.494015	0.39395	0.649857	no
AT1G03370	-	Chr1:830549-835411	q1	q2	OK	1.24507	1.77192	0.509088	0.944353	0.10385	0.288799	no
AT1G03380	-	Chr1:835766-842418	q1	q2	OK	8.28046	11.3324	0.452675	1.35124	0.0173	0.0805926	no
AT1G03390	-	Chr1:835766-842418	q1	q2	NOTEST	0	0.0206105	inf	0	1	1	no
AT1G03395	-	Chr1:835766-842418	q1	q2	NOTEST	0	0	0	0	1	1	no
AT1G03400	-	Chr1:842658-844251	q1	q2	OK	3.74005	4.4724	0.257993	0.469615	0.4123	0.665743	no
AT1G03410	-	Chr1:844435-847739	q1	q2	OK	0.80327	1.16765	0.539651	0.29783	0.7278	0.877465	no
AT1G03420	-	Chr1:844435-847739	q1	q2	OK	56.6477	35.0411	-0.69297	-2.00435	0.0005	0.00496829	yes
AT1G03430	-	Chr1:847792-849621	q1	q2	OK	15.888	11.4976	-0.466603	-1.15329	0.0454	0.16432	no
AT1G03440	-	Chr1:852150-854297	q1	q2	OK	68.5334	35.9107	-0.932392	-2.95697	5e-05	0.000703148	yes
AT1G03445	-	Chr1:854409-859701	q1	q2	OK	0.472578	0.0873177	-2.43621	-2.06441	0.00245	0.0179987	yes
AT1G03457	-	Chr1:860760-864372	q1	q2	OK	16.0521	7.72788	-1.05462	-2.57384	5e-05	0.000703148	yes
AT1G03470	-	Chr1:865894-867733	q1	q2	OK	31.6432	18.6791	-0.760473	-2.09983	0.00025	0.00284345	yes
AT1G03475	-	Chr1:868852-871308	q1	q2	OK	51.6905	44.0587	-0.230472	-0.730422	0.2071	0.443475	no
AT1G03490	-	Chr1:871873-872906	q1	q2	NOTEST	0.0142655	0.0377511	1.40398	0	1	1	no
AT1G03495	-	Chr1:873165-874476	q1	q2	OK	0.848817	0.89115	0.0702135	0.0780791	0.8907	0.953857	no
AT1G03502	-	Chr1:875357-875471	q1	q2	NOTEST	0	0	0	0	1	1	no
AT1G03506	-	Chr1:875517-875604	q1	q2	OK	62.9278	53.9053	-0.22327	-0.170456	0.8248	0.924784	no
AT1G03510	-	Chr1:876086-877556	q1	q2	OK	2.02809	2.90497	0.518403	0.802182	0.1527	0.366662	no
AT1G03515	-	Chr1:877647-877719	q1	q2	NOTEST	0	0	0	0	1	1	no
AT1G03520	-	Chr1:877860-880259	q1	q2	OK	2.58232	2.79527	0.114319	0.194388	0.74095	0.883747	no
AT1G03530	-	Chr1:880383-883599	q1	q2	OK	2.9296	3.60757	0.300323	0.659248	0.2395	0.4876	no
AT1G03540	-	Chr1:883682-885611	q1	q2	OK	0.556106	0.971116	0.804284	0.961798	0.08965	0.26278	no
AT1G03545	-	Chr1:885622-887972	q1	q2	OK	0.438216	0.632898	0.530329	0.359564	0.53875	0.764659	no
AT1G03550	-	Chr1:885622-887972	q1	q2	OK	1.35224	1.44244	0.0931639	0.0812446	0.88455	0.95085	no
AT1G03560	-	Chr1:890154-892492	q1	q2	OK	4.03625	4.4345	0.135754	0.300821	0.59755	0.802441	no
AT1G03570	-	Chr1:892513-892585	q1	q2	NOTEST	0	0	0	0	1	1	no
AT1G03580	-	Chr1:892884-894194	q1	q2	OK	0.744589	0.356143	-1.06399	-0.923033	0.121	0.317049	no
AT1G03590	-	Chr1:894237-897718	q1	q2	OK	4.77685	7.76042	0.700076	1.67948	0.0034	0.02339	yes
AT1G03600	-	Chr1:898479-899794	q1	q2	OK	59.6475	51.541	-0.210741	-0.663024	0.24715	0.496001	no
AT1G03610	-	Chr1:900731-903070	q1	q2	OK	19.5482	20.8876	0.0956135	0.278325	0.62635	0.820185	no
AT1G03620	-	Chr1:904031-909650	q1	q2	OK	0.240801	0.413191	0.77897	0.186718	0.43845	0.687095	no
AT1G03630	-	Chr1:904031-909650	q1	q2	OK	65.9835	36.8026	-0.842299	-2.55766	5e-05	0.000703148	yes
AT1G03640	-	Chr1:909810-909883	q1	q2	NOTEST	0	0	0	0	1	1	no
AT1G03650	-	Chr1:910022-911292	q1	q2	OK	2.00658	2.04435	0.0269068	0.0332205	0.95365	0.979868	no
AT1G03660	-	Chr1:911309-913808	q1	q2	OK	0.37432	0.464358	0.310963	0.250099	0.6709	0.845662	no
AT1G03670	-	Chr1:914221-916222	q1	q2	NOTEST	0	0.022135	inf	0	1	1	no
AT1G03680	-	Chr1:916771-918064	q1	q2	OK	234.324	237.923	0.0219875	0.0715564	0.9047	0.959154	no
AT1G03687	-	Chr1:918284-920592	q1	q2	OK	12.2178	11.5048	-0.0867511	-0.220347	0.70355	0.863339	no
AT1G03700	-	Chr1:920949-922098	q1	q2	NOTEST	0	0.0599722	inf	0	1	1	no
AT1G03710	-	Chr1:923389-924730	q1	q2	OK	28.1987	26.0329	-0.115293	-0.300559	0.602	0.805342	no
AT1G03720	-	Chr1:924895-926373	q1	q2	NOTEST	0.0263044	0	#NAME?	0	1	1	no
AT1G03730	-	Chr1:930714-931985	q1	q2	OK	10.1393	12.1765	0.264146	0.629096	0.2686	0.521358	no
AT1G03740	-	Chr1:933425-937152	q1	q2	OK	1.19005	1.92733	0.695574	1.21175	0.036	0.138715	no
AT1G03743	-	Chr1:937206-937287	q1	q2	OK	20.2727	39.8263	0.974185	0.371965	0.36665	0.62575	no
AT1G03746	-	Chr1:937400-937485	q1	q2	OK	10.73	13.4379	0.324665	2.3177	0.7928	0.908803	no
AT1G03750	-	Chr1:937825-943377	q1	q2	OK	3.5925	3.67161	0.0314241	0.0647787	0.9129	0.96255	no
AT1G03760	-	Chr1:937825-943377	q1	q2	OK	2.28663	3.46438	0.599372	0.684096	0.22855	0.473192	no
AT1G03770	-	Chr1:944571-951850	q1	q2	OK	7.72602	6.60353	-0.226489	-0.290299	0.60215	0.805373	no
AT1G03780	-	Chr1:944571-951850	q1	q2	OK	10.6334	4.29864	-1.30665	-2.37269	5e-05	0.000703148	yes
AT1G03790	-	Chr1:954289-956144	q1	q2	NOTEST	0	0.044652	inf	0	1	1	no
AT1G03800	-	Chr1:957103-958383	q1	q2	NOTEST	0.0701521	0.0120328	-2.54351	0	1	1	no
AT1G03810	-	Chr1:958758-959609	q1	q2	NOTEST	0.0398369	0	#NAME?	0	1	1	no
AT1G03820	-	Chr1:959789-960916	q1	q2	NOTEST	0	0.0131474	inf	0	1	1	no
AT1G03830	-	Chr1:961683-966790	q1	q2	OK	4.74199	8.28271	0.804611	2.14109	0.00015	0.00184824	yes
AT1G03840	-	Chr1:967469-970334	q1	q2	NOTEST	0.062593	0.0526129	-0.250586	0	1	1	no
AT1G03850	-	Chr1:975870-977911	q1	q2	NOTEST	0.122679	0.11631	-0.0769237	0	1	1	no
AT1G03860	-	Chr1:979306-982002	q1	q2	OK	33.4729	32.2425	-0.0540296	-0.160477	0.7814	0.904649	no
AT1G03870	-	Chr1:982380-983544	q1	q2	NOTEST	0	0	0	0	1	1	no
AT1G03880	-	Chr1:985750-988146	q1	q2	OK	22.1381	1936.15	6.45051	14.2979	5e-05	0.000703148	yes
AT1G03890	-	Chr1:989197-991020	q1	q2	OK	0.0713223	61.0802	9.74213	6.3823	0.01355	0.0670506	no
AT1G03900	-	Chr1:991105-993126	q1	q2	OK	63.3512	56.3307	-0.169451	-0.53491	0.34595	0.604894	no
AT1G03905	-	Chr1:993399-995989	q1	q2	OK	4.12157	6.60292	0.67991	1.31286	0.0223	0.0972602	no
AT1G03910	-	Chr1:996075-1000629	q1	q2	OK	20.9918	26.335	0.327155	1.01754	0.0741	0.230763	no
AT1G03920	-	Chr1:1001115-1004410	q1	q2	OK	2.08678	2.04855	-0.0266769	-0.0438678	0.93575	0.972099	no
AT1G03930	-	Chr1:1004687-1008370	q1	q2	OK	7.62123	9.0297	0.244654	0.647625	0.2599	0.510225	no
AT1G03935	-	Chr1:1008809-1008896	q1	q2	OK	110.982	159.381	0.522151	0.394666	0.487	0.7276	no
AT1G03940	-	Chr1:1009227-1011145	q1	q2	OK	0.457016	0.626523	0.455122	0.4542	0.4331	0.683404	no
AT1G03950	-	Chr1:1011150-1013365	q1	q2	OK	7.42424	13.319	0.843175	1.76319	0.0032	0.0222769	yes
AT1G03960	-	Chr1:1013642-1017957	q1	q2	OK	4.06933	3.27206	-0.314592	-0.591538	0.30625	0.565178	no
AT1G03970	-	Chr1:1018057-1019247	q1	q2	OK	40.02	37.2068	-0.105155	-0.309172	0.5922	0.798865	no
AT1G03980	-	Chr1:1019310-1022108	q1	q2	OK	0.530874	0.310356	-0.774443	-0.619045	0.24355	0.49259	no
AT1G03982	-	Chr1:1022250-1023719	q1	q2	NOTEST	0	0.0111794	inf	0	1	1	no
AT1G03987	-	Chr1:11100-11372	q1	q2	NOTEST	0	0	0	0	1	1	no
AT1G03990	-	Chr1:1024739-1027616	q1	q2	OK	3.05072	3.19051	0.0646394	0.131041	0.81565	0.920373	no
AT1G03993	-	Chr1:23120-33171	q1	q2	OK	0.622946	0	#NAME?	#NAME?	0.1467	0.357945	no
AT1G03997	-	Chr1:23120-33171	q1	q2	NOTEST	0.180287	0	#NAME?	0	1	1	no
AT1G04000	-	Chr1:1027852-1029119	q1	q2	OK	19.3806	18.1184	-0.0971604	-0.261695	0.6424	0.829408	no
AT1G04003	-	Chr1:43086-43295	q1	q2	NOTEST	0	0	0	0	1	1	no
AT1G04007	-	Chr1:72338-74737	q1	q2	OK	1.63291	3.34583	1.03492	0.200194	0.56275	0.779885	no
AT1G04010	-	Chr1:1030956-1036264	q1	q2	OK	0.448088	0.820577	0.872856	1.07418	0.0681	0.21763	no
AT1G04013	-	Chr1:72338-74737	q1	q2	OK	4.99885	2.90037	-0.785359	-0.12967	0.65455	0.836403	no
AT1G04017	-	Chr1:88621-90502	q1	q2	OK	2.52434	4.76637	0.916981	0.297545	0.74265	0.88471	no
AT1G04020	-	Chr1:1036492-1040262	q1	q2	OK	7.37622	3.44589	-1.098	-2.49366	5e-05	0.000703148	yes
AT1G04023	-	Chr1:91341-95681	q1	q2	OK	0.21143	0.542306	1.35893	0.220854	0.5938	0.799553	no
AT1G04030	-	Chr1:1040374-1043887	q1	q2	OK	60.0645	27.6416	-1.11967	-3.48754	5e-05	0.000703148	yes
AT1G04033	-	Chr1:255021-255384	q1	q2	NOTEST	0	0	0	0	1	1	no
AT1G04037	-	Chr1:258716-258963	q1	q2	NOTEST	0.31013	0.205175	-0.596015	0	1	1	no
AT1G04040	-	Chr1:1040374-1043887	q1	q2	OK	1.59733	0.648776	-1.29987	-0.471214	0.6767	0.84834	no
AT1G04043	-	Chr1:267992-274930	q1	q2	NOTEST	0	0	0	0	1	1	no
AT1G04047	-	Chr1:267992-274930	q1	q2	OK	2.18639	1.96684	-0.152667	-0.0263339	0.9247	0.967465	no
AT1G04050	-	Chr1:1045597-1049864	q1	q2	OK	1.28986	1.32425	0.0379652	0.0604411	0.9164	0.964066	no
AT1G04053	-	Chr1:275187-278599	q1	q2	OK	1.6664	1.52269	-0.130114	-0.0770297	0.89625	0.956036	no
AT1G04057	-	Chr1:275187-278599	q1	q2	OK	3.85171	0	#NAME?	#NAME?	0.18865	0.417552	no
AT1G04063	-	Chr1:291593-292061	q1	q2	NOTEST	0	0	0	0	1	1	no
AT1G04067	-	Chr1:303462-306310	q1	q2	OK	2.65163	2.53453	-0.065164	-0.0286107	0.96545	0.984726	no
AT1G04070	-	Chr1:1050504-1051194	q1	q2	OK	31.7211	31.2402	-0.0220368	-0.0561496	0.92415	0.967174	no
AT1G04073	-	Chr1:303462-306310	q1	q2	OK	5.66886	5.96542	0.0735653	0.0270027	0.8814	0.949701	no
AT1G04077	-	Chr1:310168-319667	q1	q2	OK	167.668	151.565	-0.14567	-0.135263	0.8146	0.919831	no
AT1G04080	-	Chr1:1051311-1056827	q1	q2	OK	39.4166	52.3016	0.408053	1.32974	0.02195	0.0961532	no
AT1G04083	-	Chr1:310168-319667	q1	q2	OK	1.36171	2.33881	0.780354	0.0449682	0.7122	0.86933	no
AT1G04087	-	Chr1:402085-402294	q1	q2	OK	0	1.08573	inf	#NAME?	0.02615	0.109372	no
AT1G04090	-	Chr1:1057040-1059454	q1	q2	OK	5.60059	6.68845	0.256093	0.608431	0.28585	0.541811	no
AT1G04093	-	Chr1:424665-425164	q1	q2	OK	0.453113	0.0773893	-2.54967	-1.25051	0.14485	0.355247	no
AT1G04097	-	Chr1:455687-463618	q1	q2	NOTEST	0.0765832	0	#NAME?	0	1	1	no
AT1G04100	-	Chr1:1059469-1061209	q1	q2	OK	17.3639	17.5412	0.0146581	0.0385956	0.9456	0.976481	no
AT1G04103	-	Chr1:455687-463618	q1	q2	OK	0.832297	1.32926	0.675456	0.0808902	0.60685	0.808877	no
AT1G04105	-	Chr1:1059469-1061209	q1	q2	OK	1.08133	0.789241	-0.454272	-0.117246	0.82765	0.926051	no
AT1G04110	-	Chr1:1061296-1063809	q1	q2	OK	0.217277	0.407366	0.906792	0.899371	0.1284	0.329409	no
AT1G04117	-	Chr1:493638-496332	q1	q2	OK	1.1273	0.727878	-0.631109	-0.544578	0.3295	0.589222	no
AT1G04120	-	Chr1:1064263-1071080	q1	q2	OK	19.2143	28.1032	0.548551	1.74001	0.0023	0.017088	yes
AT1G04123	-	Chr1:493638-496332	q1	q2	OK	0.118381	0.432142	1.86807	0.386977	0.4871	0.7276	no
AT1G04127	-	Chr1:551288-551529	q1	q2	NOTEST	0.204562	0.182963	-0.160986	0	1	1	no
AT1G04130	-	Chr1:1073273-1080630	q1	q2	OK	8.83158	5.43164	-0.701283	-0.553974	0.37075	0.628727	no
AT1G04133	-	Chr1:557091-558774	q1	q2	NOTEST	0.0833244	0.00274819	-4.92219	0	1	1	no
AT1G04137	-	Chr1:559734-560251	q1	q2	NOTEST	0	0	0	0	1	1	no
AT1G04140	-	Chr1:1073273-1080630	q1	q2	OK	28.402	26.9859	-0.0737888	-0.223334	0.69875	0.86068	no
AT1G04143	-	Chr1:583470-583860	q1	q2	NOTEST	0	0.133042	inf	0	1	1	no
AT1G04147	-	Chr1:635143-638681	q1	q2	NOTEST	0.440779	0.343481	-0.359824	0	1	1	no
AT1G04150	-	Chr1:1081023-1084431	q1	q2	OK	1.22907	0.566289	-1.11795	-1.61548	0.0057	0.0348913	yes
AT1G04153	-	Chr1:635143-638681	q1	q2	NOTEST	0	0	0	0	1	1	no
AT1G04157	-	Chr1:739543-746701	q1	q2	NOTEST	0	0	0	0	1	1	no
AT1G04160	-	Chr1:1086169-1096510	q1	q2	OK	1.72711	4.38992	1.34583	3.22701	5e-05	0.000703148	yes
AT1G04163	-	Chr1:739543-746701	q1	q2	NOTEST	0.142208	0.175833	0.306203	0	1	1	no
AT1G04167	-	Chr1:760883-761099	q1	q2	NOTEST	0	0	0	0	1	1	no
AT1G04170	-	Chr1:1096881-1099901	q1	q2	OK	37.7972	33.9859	-0.153344	-0.481785	0.40175	0.657045	no
AT1G04173	-	Chr1:766335-767385	q1	q2	NOTEST	0.283409	0.310364	0.131075	0	1	1	no
AT1G04177	-	Chr1:780106-780409	q1	q2	NOTEST	0	0	0	0	1	1	no
AT1G04180	-	Chr1:1104492-1106241	q1	q2	NOTEST	0.0155601	0.0504459	1.69689	0	1	1	no
AT1G04183	-	Chr1:844435-847739	q1	q2	OK	0.61029	0.253667	-1.26656	-0.48735	0.6145	0.813393	no
AT1G04187	-	Chr1:875055-875189	q1	q2	OK	23.6635	13.5905	-0.800067	-0.486672	0.40755	0.661788	no
AT1G04190	-	Chr1:1106353-1108725	q1	q2	OK	35.5447	28.4065	-0.323412	-0.967544	0.09295	0.268111	no
AT1G04193	-	Chr1:875223-875340	q1	q2	OK	22.4217	7.24502	-1.62983	-1.3561	0.17685	0.401074	no
AT1G04197	-	Chr1:875678-875823	q1	q2	OK	41.1514	22.4397	-0.874889	-0.70427	0.2287	0.473315	no
AT1G04200	-	Chr1:1109394-1114155	q1	q2	OK	11.9274	11.9599	0.00392991	0.011368	0.98405	0.992512	no
AT1G04203	-	Chr1:911309-913808	q1	q2	NOTEST	3.07785e-05	0	#NAME?	0	1	1	no
AT1G04207	-	Chr1:926988-927200	q1	q2	NOTEST	0	0	0	0	1	1	no
AT1G04210	-	Chr1:1114374-1122786	q1	q2	OK	7.25299	9.22311	0.346677	0.781803	0.1709	0.39257	no
AT1G04213	-	Chr1:933425-937152	q1	q2	NOTEST	0	0	0	0	1	1	no
AT1G04217	-	Chr1:1008591-1008735	q1	q2	OK	44.4525	58.6151	0.399008	0.372948	0.5205	0.752335	no
AT1G04220	-	Chr1:1114374-1122786	q1	q2	OK	2.70888	5.72651	1.07996	0.774482	0.2042	0.439822	no
AT1G04223	-	Chr1:1009072-1009189	q1	q2	OK	52.6564	66.1887	0.329977	0.260622	0.6488	0.833519	no
AT1G04227	-	Chr1:1009227-1011145	q1	q2	OK	37.372	50.4586	0.433144	0.18393	0.8328	0.928399	no
AT1G04230	-	Chr1:1125514-1129689	q1	q2	OK	14.368	14.6068	0.0237846	0.0617115	0.913	0.962607	no
AT1G04233	-	Chr1:1018057-1019247	q1	q2	OK	10.9848	4.57895	-1.26242	-0.546336	0.41235	0.665772	no
AT1G04237	-	Chr1:1040374-1043887	q1	q2	NOTEST	0	0	0	0	1	1	no
AT1G04240	-	Chr1:1125514-1129689	q1	q2	NOTEST	0.104531	0.160882	0.622068	0	1	1	no
AT1G04243	-	Chr1:1072573-1072780	q1	q2	NOTEST	0	0	0	0	1	1	no
AT1G04247	-	Chr1:1114374-1122786	q1	q2	NOTEST	0.0375762	0.102225	1.44385	0	1	1	no
AT1G04250	-	Chr1:1136077-1138663	q1	q2	NOTEST	0.303542	0.239175	-0.343828	0	1	1	no
AT1G04253	-	Chr1:1134307-1134997	q1	q2	NOTEST	0	0	0	0	1	1	no
AT1G04257	-	Chr1:1178924-1179176	q1	q2	OK	20.5755	13.0835	-0.653182	-0.724897	0.1993	0.432551	no
AT1G04260	-	Chr1:1140277-1143130	q1	q2	OK	38.2384	36.139	-0.0814668	-0.0960669	0.8633	0.942533	no
AT1G04263	-	Chr1:1215730-1215831	q1	q2	NOTEST	0	0	0	0	1	1	no
AT1G04267	-	Chr1:1215924-1217471	q1	q2	OK	8.50932	11.7993	0.47158	0.0522254	0.78545	0.906514	no
AT1G04270	-	Chr1:1140277-1143130	q1	q2	OK	279.629	403.652	0.5296	1.52881	0.0088	0.0486095	yes
AT1G04273	-	Chr1:1215924-1217471	q1	q2	OK	4.98595	5.21912	0.0659393	0.0311264	0.91645	0.964066	no
AT1G04277	-	Chr1:1215924-1217471	q1	q2	OK	7.32335	3.90203	-0.90828	-0.123365	0.661	0.840196	no
AT1G04280	-	Chr1:1143435-1147091	q1	q2	NOTEST	0.161359	0.188233	0.222247	0	1	1	no
AT1G04283	-	Chr1:1299552-1299796	q1	q2	NOTEST	0	0	0	0	1	1	no
AT1G04287	-	Chr1:1333695-1334012	q1	q2	NOTEST	0	0	0	0	1	1	no
AT1G04290	-	Chr1:1147296-1148533	q1	q2	OK	39.1243	37.4119	-0.064567	-0.122801	0.832	0.928	no
AT1G04293	-	Chr1:1382789-1383422	q1	q2	NOTEST	0	0	0	0	1	1	no
AT1G04295	-	Chr1:1147296-1148533	q1	q2	NOTEST	0.295832	0.250492	-0.240013	0	1	1	no
AT1G04297	-	Chr1:1383840-1391381	q1	q2	NOTEST	0.18246	0.171674	-0.0879101	0	1	1	no
AT1G04300	-	Chr1:1148563-1154667	q1	q2	OK	12.207	19.6193	0.684567	2.05354	0.0004	0.00416174	yes
AT1G04303	-	Chr1:1383840-1391381	q1	q2	OK	1.33223	0.420026	-1.66529	-0.26478	0.4202	0.672785	no
AT1G04307	-	Chr1:1429047-1430056	q1	q2	OK	0.956042	1.73397	0.858935	0.569962	0.367	0.626059	no
AT1G04310	-	Chr1:1154739-1157813	q1	q2	OK	16.1822	17.3746	0.102575	0.306019	0.5941	0.799751	no
AT1G04313	-	Chr1:1444691-1446116	q1	q2	NOTEST	0.463722	0	#NAME?	0	1	1	no
AT1G04320	-	Chr1:1159022-1159093	q1	q2	NOTEST	0	0	0	0	1	1	no
AT1G04323	-	Chr1:1446834-1447073	q1	q2	NOTEST	0.171388	0.453548	1.40398	0	1	1	no
AT1G04327	-	Chr1:1461933-1462340	q1	q2	NOTEST	0	0	0	0	1	1	no
AT1G04330	-	Chr1:1161288-1161982	q1	q2	OK	0.545825	2.20521	2.01441	1.7737	0.0056	0.0344298	yes
AT1G04333	-	Chr1:1461933-1462340	q1	q2	NOTEST	0	0	0	0	1	1	no
AT1G04337	-	Chr1:1496734-1497102	q1	q2	OK	0.134641	0.518926	1.94641	1.01517	0.2493	0.498315	no
AT1G04340	-	Chr1:1162904-1164861	q1	q2	OK	46.1205	39.0799	-0.238981	-0.704918	0.2178	0.458807	no
AT1G04343	-	Chr1:1504940-1510341	q1	q2	OK	1.65343	1.00294	-0.721221	-0.173875	0.7305	0.878944	no
AT1G04347	-	Chr1:1504940-1510341	q1	q2	OK	1.27619	0.655721	-0.960688	-0.251787	0.6905	0.856182	no
AT1G04350	-	Chr1:1164909-1167135	q1	q2	OK	5.53226	6.54696	0.242955	0.561308	0.33385	0.593674	no
AT1G04353	-	Chr1:1511894-1518900	q1	q2	OK	1.70157	1.59829	-0.0903389	-0.0609024	0.91275	0.962488	no
AT1G04357	-	Chr1:1523560-1524069	q1	q2	OK	1.49785	0.209929	-2.83492	-1.9772	0.2066	0.442766	no
AT1G04360	-	Chr1:1167287-1169034	q1	q2	NOTEST	0.258712	0.305546	0.24004	0	1	1	no
AT1G04363	-	Chr1:1523560-1524069	q1	q2	OK	1.01367	2.07116e-05	-15.5788	-0.00105176	0.38275	0.64003	no
AT1G04367	-	Chr1:1524571-1525242	q1	q2	NOTEST	0.0239707	0.0946881	1.98191	0	1	1	no
AT1G04370	-	Chr1:1175032-1175768	q1	q2	NOTEST	0	0.0955641	inf	0	1	1	no
AT1G04373	-	Chr1:1538272-1538484	q1	q2	NOTEST	0	0	0	0	1	1	no
AT1G04377	-	Chr1:1542968-1543394	q1	q2	NOTEST	0	0	0	0	1	1	no
AT1G04380	-	Chr1:1176543-1178488	q1	q2	OK	880.888	811.931	-0.117601	-0.320771	0.58215	0.79302	no
AT1G04383	-	Chr1:1542968-1543394	q1	q2	NOTEST	0	0.229712	inf	0	1	1	no
AT1G04387	-	Chr1:1543642-1544093	q1	q2	NOTEST	0.0368303	0	#NAME?	0	1	1	no
AT1G04390	-	Chr1:1179309-1183704	q1	q2	OK	1.71195	2.36634	0.467022	0.932148	0.10445	0.290045	no
AT1G04397	-	Chr1:1661407-1662259	q1	q2	OK	0	7.38085	inf	#NAME?	0.0047	0.0301133	yes
AT1G04400	-	Chr1:1185511-1188696	q1	q2	OK	15.0726	12.7668	-0.239528	-0.694536	0.22365	0.466868	no
AT1G04403	-	Chr1:1693475-1693804	q1	q2	NOTEST	0	0	0	0	1	1	no
AT1G04407	-	Chr1:1713478-1713740	q1	q2	NOTEST	0	0	0	0	1	1	no
AT1G04410	-	Chr1:1188994-1191458	q1	q2	OK	624.882	495.272	-0.335362	-0.967632	0.09375	0.269603	no
AT1G04413	-	Chr1:1717388-1720587	q1	q2	NOTEST	0	0	0	0	1	1	no
AT1G04417	-	Chr1:1717388-1720587	q1	q2	NOTEST	0	0	0	0	1	1	no
AT1G04420	-	Chr1:1191518-1193884	q1	q2	OK	32.1851	34.8455	0.114579	0.349828	0.5382	0.76424	no
AT1G04425	-	Chr1:1194186-1196889	q1	q2	OK	37.4919	22.3366	-0.747166	-1.53808	0.0089	0.0490329	yes
AT1G04427	-	Chr1:1728657-1729890	q1	q2	OK	0.373367	0.591389	0.663515	0.206637	0.7669	0.897838	no
AT1G04430	-	Chr1:1197955-1201579	q1	q2	OK	3.03673	4.69207	0.627704	1.34629	0.0204	0.0909767	no
AT1G04433	-	Chr1:1762144-1766283	q1	q2	OK	50.694	34.7536	-0.544651	-0.467387	0.4167	0.669449	no
AT1G04437	-	Chr1:1762144-1766283	q1	q2	NOTEST	0	0	0	0	1	1	no
AT1G04440	-	Chr1:1202159-1206009	q1	q2	OK	16.3522	14.824	-0.141551	-0.413259	0.4727	0.715611	no
AT1G04443	-	Chr1:1839482-1839729	q1	q2	NOTEST	0	0	0	0	1	1	no
AT1G04445	-	Chr1:1206759-1207939	q1	q2	NOTEST	0.0387292	0.0945186	1.28718	0	1	1	no
AT1G04447	-	Chr1:1887403-1887728	q1	q2	NOTEST	0	0	0	0	1	1	no
AT1G04450	-	Chr1:1208520-1210026	q1	q2	NOTEST	0.010749	0.16868	3.97202	0	1	1	no
AT1G04453	-	Chr1:1953733-1954192	q1	q2	NOTEST	0.17844	0	#NAME?	0	1	1	no
AT1G04455	-	Chr1:1210268-1210622	q1	q2	OK	1.49031	0.34686	-2.10318	-1.00849	0.2668	0.519015	no
AT1G04457	-	Chr1:1210268-1210622	q1	q2	OK	0.533704	0.251957	-1.08287	-0.110551	0.58875	0.796736	no
AT1G04463	-	Chr1:1965839-1969656	q1	q2	OK	1.03915	1.54232	0.569702	0.315893	0.60185	0.805279	no
AT1G04467	-	Chr1:1965839-1969656	q1	q2	OK	0	0.635323	inf	#NAME?	0.20895	0.446117	no
AT1G04470	-	Chr1:1210923-1214841	q1	q2	OK	0.181886	0.774971	2.09111	2.20322	0.0014	0.0113932	yes
AT1G04473	-	Chr1:1989478-1992228	q1	q2	OK	1.10188	1.14765	0.0587085	0.0111408	0.97175	0.987697	no
AT1G04477	-	Chr1:1989478-1992228	q1	q2	OK	2.53345	3.15439	0.316258	0.0790381	0.8859	0.951571	no
AT1G04480	-	Chr1:1215924-1217471	q1	q2	OK	118.862	112.663	-0.0772703	-0.243811	0.66885	0.844397	no
AT1G04483	-	Chr1:2007614-2013545	q1	q2	OK	0.447505	0.816061	0.866772	0.147945	0.7008	0.86198	no
AT1G04487	-	Chr1:2034155-2052170	q1	q2	OK	0	0.388626	inf	#NAME?	0.10665	0.293977	no
AT1G04490	-	Chr1:1217689-1220899	q1	q2	OK	6.50751	4.16627	-0.643349	-1.29987	0.02395	0.102519	no
AT1G04493	-	Chr1:2055744-2060429	q1	q2	NOTEST	0.427906	0.519691	0.280362	0	1	1	no
AT1G04497	-	Chr1:2055744-2060429	q1	q2	NOTEST	0.157439	0.287841	0.870478	0	1	1	no
AT1G04500	-	Chr1:1221410-1224539	q1	q2	NOTEST	0.0311524	0.00813244	-1.93758	0	1	1	no
AT1G04503	-	Chr1:2070736-2077767	q1	q2	OK	73.5681	63.677	-0.208307	-0.300345	0.597	0.80201	no
AT1G04507	-	Chr1:2087181-2091686	q1	q2	NOTEST	0	0	0	0	1	1	no
AT1G04510	-	Chr1:1226482-1230947	q1	q2	OK	21.1934	23.352	0.139932	0.422142	0.4583	0.703088	no
AT1G04513	-	Chr1:2087181-2091686	q1	q2	OK	0.41752	0.658089	0.656439	0.208295	0.7849	0.906378	no
AT1G04517	-	Chr1:2107312-2107396	q1	q2	OK	13.6531	22.1317	0.696886	6.50989	0.68115	0.850983	no
AT1G04520	-	Chr1:1231451-1234032	q1	q2	OK	28.7727	15.2478	-0.916098	-2.59787	5e-05	0.000703148	yes
AT1G04523	-	Chr1:2107814-2108063	q1	q2	NOTEST	0	0	0	0	1	1	no
AT1G04527	-	Chr1:2111063-2111147	q1	q2	NOTEST	5.57548	6.10576	0.131075	0	1	1	no
AT1G04530	-	Chr1:1234175-1236206	q1	q2	OK	34.5665	31.4591	-0.135897	-0.413447	0.47135	0.713928	no
AT1G04533	-	Chr1:2126669-2128611	q1	q2	NOTEST	0	0	0	0	1	1	no
AT1G04537	-	Chr1:2152797-2156153	q1	q2	OK	62.0271	59.8116	-0.0524734	-0.0684939	0.90575	0.959395	no
AT1G04540	-	Chr1:1236753-1239199	q1	q2	OK	0.528287	2.55619	2.2746	3.08201	5e-05	0.000703148	yes
AT1G04547	-	Chr1:2156220-2156306	q1	q2	NOTEST	5.16172	6.82582	0.403151	0	1	1	no
AT1G04550	-	Chr1:1240293-1242157	q1	q2	OK	20.0904	21.6987	0.111107	0.312849	0.58965	0.797253	no
AT1G04555	-	Chr1:1242505-1244244	q1	q2	OK	16.0916	13.9748	-0.203485	-0.482742	0.38715	0.644156	no
AT1G04557	-	Chr1:2166347-2168397	q1	q2	NOTEST	0.562053	0.38738	-0.536957	0	1	1	no
AT1G04560	-	Chr1:1244946-1246059	q1	q2	OK	0.0703461	13.8184	7.6179	4.43506	0.0461	0.166166	no
AT1G04563	-	Chr1:2184317-2188734	q1	q2	OK	0.976326	1.98798	1.02587	0.207643	0.6151	0.813674	no
AT1G04567	-	Chr1:2215215-2219649	q1	q2	NOTEST	0.141512	0	#NAME?	0	1	1	no
AT1G04570	-	Chr1:1246600-1248876	q1	q2	OK	14.219	15.7526	0.14777	0.419837	0.4643	0.708668	no
AT1G04573	-	Chr1:2241510-2241744	q1	q2	NOTEST	0.223982	0	#NAME?	0	1	1	no
AT1G04577	-	Chr1:2291368-2294558	q1	q2	OK	7.0664	7.92791	0.165966	0.0692586	0.85365	0.937971	no
AT1G04580	-	Chr1:1252004-1257893	q1	q2	OK	12.5216	19.9247	0.670136	2.04116	0.00085	0.00759107	yes
AT1G04583	-	Chr1:2294565-2295489	q1	q2	NOTEST	0	0	0	0	1	1	no
AT1G04587	-	Chr1:2295552-2299544	q1	q2	OK	1.73805	3.28427	0.918101	0.196783	0.61885	0.815603	no
AT1G04590	-	Chr1:1258555-1261470	q1	q2	OK	22.0879	25.1665	0.188243	0.536881	0.34585	0.604857	no
AT1G04593	-	Chr1:2318142-2321961	q1	q2	NOTEST	0	0.145848	inf	0	1	1	no
AT1G04597	-	Chr1:2334332-2334599	q1	q2	NOTEST	0	0	0	0	1	1	no
AT1G04600	-	Chr1:1261761-1272588	q1	q2	NOTEST	0.207367	0.211559	0.0288754	0	1	1	no
AT1G04603	-	Chr1:2340558-2341109	q1	q2	NOTEST	0	0	0	0	1	1	no
AT1G04607	-	Chr1:2348026-2348447	q1	q2	NOTEST	0.0512127	0	#NAME?	0	1	1	no
AT1G04610	-	Chr1:1279350-1281618	q1	q2	OK	0.161309	0.663989	2.04133	1.7647	0.00915	0.0499775	yes
AT1G04620	-	Chr1:1282162-1286619	q1	q2	OK	9.50239	11.3067	0.250818	0.676901	0.23085	0.475889	no
AT1G04623	-	Chr1:2394235-2394474	q1	q2	NOTEST	0.591081	0.226774	-1.3821	0	1	1	no
AT1G04625	-	Chr1:1287830-1291112	q1	q2	NOTEST	0.0549303	0.0995349	0.857599	0	1	1	no
AT1G04630	-	Chr1:1287830-1291112	q1	q2	OK	103.411	91.3801	-0.178435	-0.554431	0.3235	0.582722	no
AT1G04635	-	Chr1:1291299-1293398	q1	q2	OK	1.90428	2.14879	0.174276	0.134669	0.8197	0.922563	no
AT1G04640	-	Chr1:1291299-1293398	q1	q2	OK	4.86413	2.94535	-0.723744	-0.988972	0.09155	0.265677	no
AT1G04643	-	Chr1:2538614-2542362	q1	q2	OK	0.671033	0.567603	-0.241501	-0.086485	0.9072	0.959971	no
AT1G04645	-	Chr1:1293769-1294263	q1	q2	OK	141.266	207.739	0.556353	1.6125	0.0065	0.0384326	yes
AT1G04647	-	Chr1:2614773-2621546	q1	q2	OK	4.10418	4.73385	0.205921	0.244135	0.6733	0.846376	no
AT1G04650	-	Chr1:1294626-1299023	q1	q2	OK	2.12792	1.4263	-0.577165	-1.03238	0.07425	0.23099	no
AT1G04653	-	Chr1:2629835-2630042	q1	q2	NOTEST	0	0	0	0	1	1	no
AT1G04657	-	Chr1:2736597-2747967	q1	q2	NOTEST	0	0	0	0	1	1	no
AT1G04660	-	Chr1:1300367-1301773	q1	q2	OK	32.3309	48.8006	0.593986	1.74396	0.00265	0.0191926	yes
AT1G04667	-	Chr1:2825587-2825978	q1	q2	NOTEST	0	0	0	0	1	1	no
AT1G04670	-	Chr1:1301828-1302758	q1	q2	NOTEST	0	0	0	0	1	1	no
AT1G04673	-	Chr1:2861645-2861854	q1	q2	NOTEST	0	0	0	0	1	1	no
AT1G04677	-	Chr1:2864582-2865011	q1	q2	NOTEST	0	0	0	0	1	1	no
AT1G04680	-	Chr1:1303466-1307973	q1	q2	OK	10.7974	9.87235	-0.129212	-0.343758	0.5546	0.774536	no
AT1G04683	-	Chr1:2865517-2865792	q1	q2	NOTEST	0	0	0	0	1	1	no
AT1G04687	-	Chr1:2987675-2988104	q1	q2	NOTEST	0	0	0	0	1	1	no
AT1G04690	-	Chr1:1313442-1315823	q1	q2	OK	117.583	126.303	0.103208	0.3363	0.55825	0.777307	no
AT1G04693	-	Chr1:2987675-2988104	q1	q2	NOTEST	0	0	0	0	1	1	no
AT1G04697	-	Chr1:3031045-3035396	q1	q2	NOTEST	0.134275	0.224025	0.738469	0	1	1	no
AT1G04700	-	Chr1:1316138-1321000	q1	q2	OK	0.498042	0.762386	0.614255	0.854364	0.13335	0.33684	no
AT1G04703	-	Chr1:3083819-3084222	q1	q2	NOTEST	0	0	0	0	1	1	no
AT1G04707	-	Chr1:3111693-3116699	q1	q2	NOTEST	0.286235	0.0669451	-2.09615	0	1	1	no
AT1G04710	-	Chr1:1321884-1324840	q1	q2	OK	28.6044	30.6159	0.0980477	0.298487	0.59785	0.802449	no
AT1G04713	-	Chr1:3125174-3127284	q1	q2	NOTEST	0	0	0	0	1	1	no
AT1G04717	-	Chr1:3131951-3132215	q1	q2	NOTEST	0	0.308092	inf	0	1	1	no
AT1G04720	-	Chr1:1324922-1325007	q1	q2	NOTEST	0	0	0	0	1	1	no
AT1G04723	-	Chr1:3173533-3180736	q1	q2	OK	0.313646	0.52595	0.745789	0.0843209	0.7297	0.878435	no
AT1G04730	-	Chr1:1325098-1331169	q1	q2	OK	1.49024	0.986689	-0.594882	-0.912016	0.11405	0.305238	no
AT1G04733	-	Chr1:3173533-3180736	q1	q2	OK	1.97097	6.34537	1.6868	0.144756	0.5401	0.76554	no
AT1G04737	-	Chr1:3201684-3205411	q1	q2	NOTEST	0	0	0	0	1	1	no
AT1G04743	-	Chr1:3201684-3205411	q1	q2	NOTEST	0.0121065	0	#NAME?	0	1	1	no
AT1G04747	-	Chr1:3205578-3213468	q1	q2	NOTEST	0	0	0	0	1	1	no
AT1G04750	-	Chr1:1331465-1333651	q1	q2	OK	166.441	172.182	0.0489278	0.158784	0.78305	0.905486	no
AT1G04753	-	Chr1:3247778-3248058	q1	q2	NOTEST	0	0	0	0	1	1	no
AT1G04760	-	Chr1:1334532-1337849	q1	q2	OK	25.4565	24.2646	-0.0691775	-0.06952	0.89915	0.956894	no
AT1G04763	-	Chr1:3302152-3302419	q1	q2	NOTEST	0	0.270108	inf	0	1	1	no
AT1G04767	-	Chr1:3302563-3303938	q1	q2	NOTEST	0.00156447	0.117014	6.22486	0	1	1	no
AT1G04770	-	Chr1:1334532-1337849	q1	q2	OK	130.072	88.4275	-0.556741	-1.50175	0.01235	0.0625273	no
AT1G04773	-	Chr1:3304038-3306956	q1	q2	NOTEST	0	0	0	0	1	1	no
AT1G04778	-	Chr1:1339587-1343793	q1	q2	OK	0.1692	0.464626	1.45734	0.390533	0.5802	0.79175	no
AT1G04780	-	Chr1:1339587-1343793	q1	q2	OK	6.38906	6.31257	-0.0173777	-0.0456418	0.93455	0.971617	no
AT1G04783	-	Chr1:3361409-3362012	q1	q2	NOTEST	0	0.121147	inf	0	1	1	no
AT1G04787	-	Chr1:3406208-3406622	q1	q2	NOTEST	0.129598	0	#NAME?	0	1	1	no
AT1G04790	-	Chr1:1344988-1349478	q1	q2	OK	9.38384	10.5285	0.16605	0.466641	0.4193	0.67193	no
AT1G04793	-	Chr1:3422719-3423058	q1	q2	NOTEST	0	0	0	0	1	1	no
AT1G04797	-	Chr1:3469511-3472674	q1	q2	NOTEST	0.206833	0	#NAME?	0	1	1	no
AT1G04800	-	Chr1:1344988-1349478	q1	q2	NOTEST	0	0.108789	inf	0	1	1	no
AT1G04803	-	Chr1:3469511-3472674	q1	q2	OK	0.222652	1.56517	2.81346	0.547723	0.4236	0.675418	no
AT1G04807	-	Chr1:3512738-3518035	q1	q2	NOTEST	0.0244727	0	#NAME?	0	1	1	no
AT1G04810	-	Chr1:1350079-1355466	q1	q2	OK	16.6959	18.3287	0.134611	0.414636	0.47275	0.715635	no
AT1G04813	-	Chr1:3529513-3529759	q1	q2	NOTEST	0	0	0	0	1	1	no
AT1G04817	-	Chr1:3574311-3578783	q1	q2	NOTEST	0	0	0	0	1	1	no
AT1G04820	-	Chr1:1356083-1358547	q1	q2	OK	534.887	400.904	-0.41598	-1.18402	0.04005	0.150186	no
AT1G04823	-	Chr1:3611489-3616308	q1	q2	NOTEST	0	0	0	0	1	1	no
AT1G04827	-	Chr1:3611489-3616308	q1	q2	NOTEST	0.131656	0.264524	1.00662	0	1	1	no
AT1G04830	-	Chr1:1358573-1362019	q1	q2	OK	18.5781	21.1225	0.185179	0.532801	0.36155	0.620188	no
AT1G04833	-	Chr1:3681678-3684169	q1	q2	OK	2.30617	2.7364	0.246783	0.430182	0.4585	0.703343	no
AT1G04837	-	Chr1:3702553-3709586	q1	q2	OK	5.5091	4.72455	-0.22164	-0.219805	0.70265	0.862941	no
AT1G04840	-	Chr1:1362226-1365027	q1	q2	OK	0.531246	0.485926	-0.128645	-0.150864	0.79	0.908129	no
AT1G04847	-	Chr1:3837693-3846956	q1	q2	NOTEST	0	0	0	0	1	1	no
AT1G04850	-	Chr1:1365106-1368940	q1	q2	OK	87.1497	83.1966	-0.0669721	-0.218099	0.69755	0.859897	no
AT1G04853	-	Chr1:3874395-3877323	q1	q2	OK	0.558216	0.42792	-0.383481	-0.0540204	0.843	0.933328	no
AT1G04857	-	Chr1:3891769-3891972	q1	q2	NOTEST	0	0	0	0	1	1	no
AT1G04860	-	Chr1:1369035-1373103	q1	q2	OK	4.94909	5.80426	0.22995	0.596994	0.30535	0.56441	no
AT1G04863	-	Chr1:3937245-3937780	q1	q2	NOTEST	0.135325	0	#NAME?	0	1	1	no
AT1G04867	-	Chr1:3943178-3943430	q1	q2	NOTEST	0	0	0	0	1	1	no
AT1G04870	-	Chr1:1373233-1375821	q1	q2	OK	12.692	7.90042	-0.683914	-1.67102	0.00425	0.0277898	yes
AT1G04873	-	Chr1:3951365-3957044	q1	q2	OK	22.61	14.3967	-0.651217	-0.262426	0.75795	0.893338	no
AT1G04877	-	Chr1:3960943-3961245	q1	q2	NOTEST	0.176039	0	#NAME?	0	1	1	no
AT1G04880	-	Chr1:1375823-1379228	q1	q2	NOTEST	0.157467	0.165351	0.0704823	0	1	1	no
AT1G04883	-	Chr1:3967475-3971911	q1	q2	NOTEST	0.26594	0	#NAME?	0	1	1	no
AT1G04887	-	Chr1:3975606-3979237	q1	q2	OK	0.172387	0.343465	0.994511	0.275839	0.7259	0.87602	no
AT1G04890	-	Chr1:1380381-1382599	q1	q2	NOTEST	0.0112329	0	#NAME?	0	1	1	no
AT1G04893	-	Chr1:3989762-3993707	q1	q2	NOTEST	0.315518	0	#NAME?	0	1	1	no
AT1G04895	-	Chr1:1382789-1383422	q1	q2	NOTEST	0	0	0	0	1	1	no
AT1G04897	-	Chr1:4003756-4007020	q1	q2	NOTEST	0.911537	0	#NAME?	0	1	1	no
AT1G04900	-	Chr1:1383840-1391381	q1	q2	OK	4.34584	6.67417	0.618953	0.904489	0.1191	0.313715	no
AT1G04907	-	Chr1:4007236-4007396	q1	q2	NOTEST	0.639414	0.902268	0.496806	0	1	1	no
AT1G04910	-	Chr1:1383840-1391381	q1	q2	OK	9.46875	9.89285	0.0632121	0.145019	0.80155	0.913355	no
AT1G04913	-	Chr1:4010756-4013104	q1	q2	OK	0.245901	0.67111	1.44847	0.205097	0.5051	0.740889	no
AT1G04917	-	Chr1:4013120-4014688	q1	q2	OK	2.4183	1.99114	-0.280396	-0.224574	0.69205	0.857092	no
AT1G04920	-	Chr1:1391433-1395953	q1	q2	OK	17.3547	25.523	0.556467	1.76791	0.0024	0.0177181	yes
AT1G04923	-	Chr1:4068820-4069413	q1	q2	NOTEST	0	0	0	0	1	1	no
AT1G04927	-	Chr1:4121284-4125651	q1	q2	NOTEST	0.265517	0	#NAME?	0	1	1	no
AT1G04930	-	Chr1:1396264-1399122	q1	q2	OK	1.94931	2.00855	0.0431852	0.0608741	0.91555	0.963847	no
AT1G04933	-	Chr1:4121284-4125651	q1	q2	OK	0.202781	0.444046	1.13079	0.253204	0.5439	0.767403	no
AT1G04937	-	Chr1:4168883-4169086	q1	q2	NOTEST	0.288168	0.406395	0.495971	0	1	1	no
AT1G04940	-	Chr1:1399173-1407531	q1	q2	OK	106.304	107.838	0.0206747	0.0521101	0.9265	0.968042	no
AT1G04943	-	Chr1:4191062-4191268	q1	q2	NOTEST	0	0	0	0	1	1	no
AT1G04945	-	Chr1:1399173-1407531	q1	q2	OK	3.36464	4.47049	0.409979	0.279287	0.6951	0.858439	no
AT1G04947	-	Chr1:4191470-4191780	q1	q2	NOTEST	0	0	0	0	1	1	no
AT1G04950	-	Chr1:1399173-1407531	q1	q2	OK	29.6674	34.7891	0.229759	0.432861	0.4539	0.699661	no
AT1G04953	-	Chr1:4250944-4259300	q1	q2	NOTEST	0.0656417	0.000696021	-6.55934	0	1	1	no
AT1G04957	-	Chr1:4261917-4262359	q1	q2	NOTEST	0	0	0	0	1	1	no
AT1G04960	-	Chr1:1407771-1410933	q1	q2	OK	27.2432	25.1833	-0.113429	-0.333576	0.5624	0.779537	no
AT1G04963	-	Chr1:4289279-4289536	q1	q2	NOTEST	0	0	0	0	1	1	no
AT1G04967	-	Chr1:4338941-4339323	q1	q2	NOTEST	0.0507883	0.0556188	0.131075	0	1	1	no
AT1G04970	-	Chr1:1411087-1413627	q1	q2	OK	30.4241	37.7961	0.313023	0.973569	0.08565	0.255151	no
AT1G04973	-	Chr1:4367255-4371298	q1	q2	OK	3.86284	6.31091	0.708185	0.354087	0.57515	0.788344	no
AT1G04977	-	Chr1:4367255-4371298	q1	q2	OK	6.7403	6.27757	-0.102608	-0.0551203	0.92915	0.969459	no
AT1G04980	-	Chr1:1413643-1416218	q1	q2	OK	13.3948	15.6998	0.229069	0.619075	0.28295	0.538801	no
AT1G04983	-	Chr1:4391437-4392393	q1	q2	NOTEST	0	0	0	0	1	1	no
AT1G04985	-	Chr1:1416341-1421863	q1	q2	OK	32.9466	39.7861	0.272137	0.489481	0.39985	0.655418	no
AT1G04987	-	Chr1:4457270-4457513	q1	q2	NOTEST	0	0	0	0	1	1	no
AT1G04990	-	Chr1:1416341-1421863	q1	q2	OK	66.7229	63.2324	-0.0775175	-0.199806	0.72895	0.878156	no
AT1G04997	-	Chr1:4526959-4527364	q1	q2	NOTEST	0.200689	0.0596736	-1.7498	0	1	1	no
AT1G05000	-	Chr1:1425538-1428869	q1	q2	OK	22.0586	23.4302	0.0870287	0.237806	0.6801	0.850469	no
AT1G05003	-	Chr1:4532192-4532450	q1	q2	NOTEST	0	0	0	0	1	1	no
AT1G05005	-	Chr1:1429047-1430056	q1	q2	OK	0.225074	0.689324	1.61478	0.708739	0.2281	0.472726	no
AT1G05007	-	Chr1:4580079-4580364	q1	q2	NOTEST	0	0	0	0	1	1	no
AT1G05010	-	Chr1:1431176-1433010	q1	q2	OK	5.67014	1.93629	-1.55009	-2.62258	5e-05	0.000703148	yes
AT1G05013	-	Chr1:4611525-4611773	q1	q2	NOTEST	0	0	0	0	1	1	no
AT1G05017	-	Chr1:4693281-4696023	q1	q2	NOTEST	0	0	0	0	1	1	no
AT1G05020	-	Chr1:1435154-1437763	q1	q2	OK	0.258696	0.341866	0.402172	0.401151	0.4831	0.724512	no
AT1G05023	-	Chr1:4693281-4696023	q1	q2	NOTEST	0	0	0	0	1	1	no
AT1G05027	-	Chr1:4697500-4698167	q1	q2	NOTEST	0	0	0	0	1	1	no
AT1G05030	-	Chr1:1438047-1441933	q1	q2	OK	3.26363	2.90654	-0.167176	-0.308305	0.58945	0.797253	no
AT1G05033	-	Chr1:4713432-4718269	q1	q2	OK	8.73237	10.1308	0.214305	0.0976251	0.89945	0.95697	no
AT1G05035	-	Chr1:1444691-1446116	q1	q2	NOTEST	0.0566456	0.149902	1.40398	0	1	1	no
AT1G05037	-	Chr1:4772746-4772952	q1	q2	NOTEST	0	0	0	0	1	1	no
AT1G05040	-	Chr1:1447368-1448463	q1	q2	NOTEST	0.0146596	0	#NAME?	0	1	1	no
AT1G05043	-	Chr1:4797357-4801850	q1	q2	OK	0.30876	0.591618	0.938181	0.110987	0.59385	0.799569	no
AT1G05047	-	Chr1:4802719-4807517	q1	q2	OK	1.23297	0.877373	-0.490878	-0.1453	0.83515	0.929538	no
AT1G05053	-	Chr1:4832650-4832858	q1	q2	NOTEST	0	0	0	0	1	1	no
AT1G05055	-	Chr1:1448630-1450901	q1	q2	OK	20.104	13.1059	-0.617271	-1.68971	0.00395	0.0262699	yes
AT1G05057	-	Chr1:4842274-4842469	q1	q2	NOTEST	0.731267	0.927788	0.343397	0	1	1	no
AT1G05060	-	Chr1:1451001-1452872	q1	q2	OK	18.3151	20.6962	0.176334	0.45355	0.42685	0.677872	no
AT1G05061	-	Chr1:1453044-1455322	q1	q2	NOTEST	0.084923	0.138625	0.706959	0	1	1	no
AT1G05065	-	Chr1:1453044-1455322	q1	q2	NOTEST	0.0436671	0.162665	1.89729	0	1	1	no
AT1G05067	-	Chr1:4902918-4903476	q1	q2	NOTEST	0	0	0	0	1	1	no
AT1G05070	-	Chr1:1457006-1458802	q1	q2	OK	53.0813	59.8843	0.173972	0.528913	0.3558	0.614542	no
AT1G05073	-	Chr1:4902918-4903476	q1	q2	NOTEST	0	0.209141	inf	0	1	1	no
AT1G05077	-	Chr1:4915490-4921682	q1	q2	NOTEST	0	0	0	0	1	1	no
AT1G05080	-	Chr1:1459090-1460579	q1	q2	NOTEST	0.318242	0.030764	-3.37081	0	1	1	no
AT1G05083	-	Chr1:4915490-4921682	q1	q2	OK	4.98691	6.40638	0.361361	0.124293	0.87505	0.947239	no
AT1G05085	-	Chr1:1460987-1461670	q1	q2	NOTEST	0	0.0698703	inf	0	1	1	no
AT1G05087	-	Chr1:1463107-1464173	q1	q2	OK	0.156561	0.454873	1.53873	1.06234	0.0506	0.177303	no
AT1G05090	-	Chr1:1464238-1465875	q1	q2	NOTEST	0.0888245	0.0916242	0.0447708	0	1	1	no
AT1G05093	-	Chr1:4948637-4953522	q1	q2	NOTEST	0	0	0	0	1	1	no
AT1G05097	-	Chr1:4994638-4994874	q1	q2	NOTEST	0	0	0	0	1	1	no
AT1G05100	-	Chr1:1469540-1470881	q1	q2	OK	1.97469	4.92477	1.31843	2.01833	0.0016	0.0127684	yes
AT1G05103	-	Chr1:4996757-4997187	q1	q2	NOTEST	0	0	0	0	1	1	no
AT1G05107	-	Chr1:4996757-4997187	q1	q2	NOTEST	0.0754527	0	#NAME?	0	1	1	no
AT1G05113	-	Chr1:5031942-5036720	q1	q2	NOTEST	0	0	0	0	1	1	no
AT1G05117	-	Chr1:5051297-5051561	q1	q2	NOTEST	0	0	0	0	1	1	no
AT1G05120	-	Chr1:1471322-1476289	q1	q2	OK	7.77123	9.7948	0.333873	0.917424	0.1063	0.293398	no
AT1G05123	-	Chr1:5099571-5104850	q1	q2	NOTEST	0.256366	0	#NAME?	0	1	1	no
AT1G05127	-	Chr1:5131511-5131859	q1	q2	NOTEST	0	0	0	0	1	1	no
AT1G05133	-	Chr1:5146657-5147266	q1	q2	NOTEST	0.0451191	0.0596824	0.403568	0	1	1	no
AT1G05135	-	Chr1:1477486-1478900	q1	q2	OK	0.330829	0.27346	-0.274757	-0.184821	0.7578	0.893311	no
AT1G05136	-	Chr1:1478922-1479063	q1	q2	NOTEST	0	0	0	0	1	1	no
AT1G05137	-	Chr1:5168463-5170571	q1	q2	OK	10.2524	0	#NAME?	#NAME?	0.19595	0.427995	no
AT1G05140	-	Chr1:1482545-1484059	q1	q2	OK	13.9472	11.7383	-0.248757	-0.64207	0.2639	0.515332	no
AT1G05143	-	Chr1:5177479-5181402	q1	q2	OK	5.64858	3.22559	-0.808328	-0.276586	0.7583	0.893496	no
AT1G05147	-	Chr1:5177479-5181402	q1	q2	OK	0.748026	0.142295	-2.39421	-0.44236	0.46215	0.706799	no
AT1G05150	-	Chr1:1484066-1487027	q1	q2	OK	19.865	18.5075	-0.102117	-0.315762	0.5823	0.793051	no
AT1G05153	-	Chr1:5191673-5192854	q1	q2	NOTEST	0	0.547503	inf	0	1	1	no
AT1G05160	-	Chr1:1487377-1494248	q1	q2	OK	520.269	351.207	-0.566938	-1.55209	0.0073	0.0421421	yes
AT1G05163	-	Chr1:5297846-5301489	q1	q2	OK	0.530454	1.88952	1.83272	0.372675	0.36015	0.618681	no
AT1G05170	-	Chr1:1487377-1494248	q1	q2	OK	25.5942	19.8436	-0.367145	-0.208899	0.7149	0.871006	no
AT1G05173	-	Chr1:5356373-5356587	q1	q2	NOTEST	0	0	0	0	1	1	no
AT1G05177	-	Chr1:5396177-5396631	q1	q2	NOTEST	0.0363935	0	#NAME?	0	1	1	no
AT1G05180	-	Chr1:1498113-1501953	q1	q2	OK	12.6635	9.62201	-0.396262	-1.04879	0.06795	0.217382	no
AT1G05183	-	Chr1:5398925-5403853	q1	q2	OK	5.16096	4.18799	-0.301381	-0.101815	0.8858	0.951512	no
AT1G05187	-	Chr1:5406024-5410043	q1	q2	OK	3.10269	2.47186	-0.32792	-0.175534	0.7512	0.889476	no
AT1G05190	-	Chr1:1502250-1503853	q1	q2	OK	107.677	79.6567	-0.434844	-1.38695	0.01625	0.0769648	no
AT1G05193	-	Chr1:5410577-5410827	q1	q2	NOTEST	0	0	0	0	1	1	no
AT1G05197	-	Chr1:5421187-5421431	q1	q2	NOTEST	0	0	0	0	1	1	no
AT1G05200	-	Chr1:1504940-1510341	q1	q2	OK	0.42718	0.600573	0.491497	0.268098	0.67515	0.847307	no
AT1G05203	-	Chr1:5444219-5447880	q1	q2	OK	0.202908	1.63478	3.0102	0.0664319	0.28825	0.544397	no
AT1G05205	-	Chr1:1504940-1510341	q1	q2	OK	72.0671	64.5719	-0.158434	-0.439926	0.44175	0.688924	no
AT1G05207	-	Chr1:5444219-5447880	q1	q2	OK	9.60675	10.2606	0.0949917	0.00939597	0.9421	0.974593	no
AT1G05210	-	Chr1:1510403-1511683	q1	q2	OK	15.0932	11.5964	-0.380217	-0.794259	0.1623	0.381382	no
AT1G05213	-	Chr1:5478602-5486105	q1	q2	OK	0.149549	0.403517	1.43201	0.298413	0.42335	0.675333	no
AT1G05217	-	Chr1:5521652-5521896	q1	q2	OK	12.7365	9.048	-0.493303	-0.471577	0.4202	0.672785	no
AT1G05220	-	Chr1:1511894-1518900	q1	q2	OK	12.0249	6.07289	-0.985574	-0.958051	0.0872	0.257721	no
AT1G05223	-	Chr1:5552867-5553111	q1	q2	NOTEST	0	0	0	0	1	1	no
AT1G05227	-	Chr1:5625698-5631131	q1	q2	NOTEST	0	0	0	0	1	1	no
AT1G05230	-	Chr1:1511894-1518900	q1	q2	OK	6.31795	7.41423	0.23084	0.487767	0.40845	0.66252	no
AT1G05233	-	Chr1:5642763-5642985	q1	q2	NOTEST	0	0	0	0	1	1	no
AT1G05237	-	Chr1:5646665-5646969	q1	q2	NOTEST	0	0.304498	inf	0	1	1	no
AT1G05240	-	Chr1:1520277-1523023	q1	q2	NOTEST	0.10648	0.0869284	-0.292689	0	1	1	no
AT1G05243	-	Chr1:5668383-5673600	q1	q2	OK	1.07713	0.161569	-2.73696	-0.315065	0.2864	0.541979	no
AT1G05247	-	Chr1:5685502-5686368	q1	q2	OK	22.8473	55.6411	1.28413	0.41247	0.6006	0.804376	no
AT1G05250	-	Chr1:1525600-1527360	q1	q2	NOTEST	0	0	0	0	1	1	no
AT1G05253	-	Chr1:5722890-5727406	q1	q2	OK	2.48426	0.715174	-1.79645	-0.322628	0.63855	0.82749	no
AT1G05257	-	Chr1:5722890-5727406	q1	q2	OK	16.2444	4.71236	-1.78542	-0.140384	0.50155	0.739141	no
AT1G05260	-	Chr1:1529766-1531484	q1	q2	OK	55.7478	45.4628	-0.294227	-0.896341	0.1224	0.31976	no
AT1G05263	-	Chr1:5733332-5733554	q1	q2	NOTEST	0	0	0	0	1	1	no
AT1G05267	-	Chr1:5755587-5758653	q1	q2	NOTEST	0	0.107818	inf	0	1	1	no
AT1G05270	-	Chr1:1531640-1534767	q1	q2	OK	29.1089	23.9894	-0.279062	-0.839383	0.1387	0.345245	no
AT1G05273	-	Chr1:5755587-5758653	q1	q2	NOTEST	0	0	0	0	1	1	no
AT1G05277	-	Chr1:5773511-5778529	q1	q2	OK	0.765885	1.35522	0.823323	0.117332	0.637	0.826502	no
AT1G05280	-	Chr1:1534829-1537602	q1	q2	OK	38.7345	28.1183	-0.462108	-1.40495	0.01315	0.0655969	no
AT1G05283	-	Chr1:5828816-5831383	q1	q2	NOTEST	0.280017	0	#NAME?	0	1	1	no
AT1G05287	-	Chr1:5837498-5841745	q1	q2	OK	0.965361	0	#NAME?	#NAME?	0.13335	0.33684	no
AT1G05290	-	Chr1:1539151-1540562	q1	q2	NOTEST	0.0221263	0.0498589	1.17209	0	1	1	no
AT1G05291	-	Chr1:1541347-1542432	q1	q2	NOTEST	0.123226	0.162953	0.403151	0	1	1	no
AT1G05293	-	Chr1:5854092-5858550	q1	q2	NOTEST	0	0.144136	inf	0	1	1	no
AT1G05297	-	Chr1:5854092-5858550	q1	q2	OK	32.6953	25.7393	-0.345111	-0.193847	0.7332	0.880377	no
AT1G05300	-	Chr1:1544926-1547849	q1	q2	OK	0.780856	0.763175	-0.0330433	-0.0370919	0.9471	0.977117	no
AT1G05303	-	Chr1:5946447-5955143	q1	q2	NOTEST	0	0	0	0	1	1	no
AT1G05307	-	Chr1:5962529-5962906	q1	q2	NOTEST	0	0	0	0	1	1	no
AT1G05310	-	Chr1:1550502-1552587	q1	q2	NOTEST	0	0.01042	inf	0	1	1	no
AT1G05313	-	Chr1:5975211-5975631	q1	q2	OK	1.8062	7.49004	2.05201	1.72995	0.01015	0.0541299	no
AT1G05317	-	Chr1:6100960-6105347	q1	q2	NOTEST	0.0244703	0.0966295	1.98143	0	1	1	no
AT1G05320	-	Chr1:1553567-1557848	q1	q2	OK	0.372445	1.86409	2.32337	2.89719	5e-05	0.000703148	yes
AT1G05323	-	Chr1:6106322-6116617	q1	q2	NOTEST	0	0.0208014	inf	0	1	1	no
AT1G05327	-	Chr1:6106322-6116617	q1	q2	NOTEST	0	0	0	0	1	1	no
AT1G05330	-	Chr1:1558057-1558745	q1	q2	NOTEST	0.159655	0.144705	-0.141839	0	1	1	no
AT1G05333	-	Chr1:6130024-6135345	q1	q2	OK	34.4112	363.629	3.40152	4.06849	5e-05	0.000703148	yes
AT1G05337	-	Chr1:6142401-6148940	q1	q2	NOTEST	0	0	0	0	1	1	no
AT1G05340	-	Chr1:1558777-1559917	q1	q2	OK	60.3349	53.0483	-0.185685	-0.520373	0.37	0.628216	no
AT1G05343	-	Chr1:6142401-6148940	q1	q2	NOTEST	0	0	0	0	1	1	no
AT1G05347	-	Chr1:6149177-6152222	q1	q2	OK	2.07852	2.6352	0.342355	0.194167	0.7473	0.886809	no
AT1G05350	-	Chr1:1560677-1564409	q1	q2	OK	87.2728	88.09	0.0134468	0.0437767	0.93685	0.972756	no
AT1G05353	-	Chr1:6149177-6152222	q1	q2	OK	1.66716	3.99696	1.26151	0.234799	0.67305	0.846376	no
AT1G05357	-	Chr1:6161869-6165820	q1	q2	NOTEST	0	0	0	0	1	1	no
AT1G05360	-	Chr1:1564490-1567508	q1	q2	OK	9.97191	8.9963	-0.148537	-0.377731	0.51575	0.748768	no
AT1G05363	-	Chr1:6204258-6209528	q1	q2	NOTEST	0	0	0	0	1	1	no
AT1G05367	-	Chr1:6204258-6209528	q1	q2	NOTEST	0.078511	0	#NAME?	0	1	1	no
AT1G05370	-	Chr1:1569146-1572469	q1	q2	OK	21.5351	9.96123	-1.1123	-2.9803	5e-05	0.000703148	yes
AT1G05373	-	Chr1:6219398-6219730	q1	q2	NOTEST	0	0	0	0	1	1	no
AT1G05377	-	Chr1:6219398-6219730	q1	q2	OK	1.19527	0.194426	-2.62004	-1.45525	0.1112	0.300987	no
AT1G05380	-	Chr1:1576821-1583760	q1	q2	OK	5.45633	7.4245	0.444363	0.997678	0.08835	0.260241	no
AT1G05383	-	Chr1:6224404-6230194	q1	q2	OK	10.4983	17.5192	0.738777	0.0583896	0.57295	0.78711	no
AT1G05385	-	Chr1:1576821-1583760	q1	q2	OK	27.9925	25.0515	-0.160143	-0.248965	0.6508	0.83471	no
AT1G05387	-	Chr1:6269848-6270159	q1	q2	OK	2.77711	3.40589	0.294446	0.240783	0.67945	0.850297	no
AT1G05390	-	Chr1:1583771-1583845	q1	q2	NOTEST	0	0	0	0	1	1	no
AT1G05397	-	Chr1:6271816-6272422	q1	q2	OK	4.98489	2.42487	-1.03965	-1.26636	0.02285	0.0991237	no
AT1G05400	-	Chr1:1584072-1587794	q1	q2	OK	2.04755	1.26186	-0.698344	-0.300348	0.78695	0.907348	no
AT1G05407	-	Chr1:6449228-6449681	q1	q2	NOTEST	0	0	0	0	1	1	no
AT1G05410	-	Chr1:1584072-1587794	q1	q2	OK	45.3346	42.7322	-0.0852864	-0.267057	0.6446	0.83092	no
AT1G05413	-	Chr1:6449228-6449681	q1	q2	NOTEST	0	0	0	0	1	1	no
AT1G05417	-	Chr1:6465486-6466454	q1	q2	OK	0.0906275	110.858	10.2565	0.0216566	0.4022	0.657381	no
AT1G05420	-	Chr1:1589972-1591012	q1	q2	OK	44.7708	46.46	0.0534333	0.157443	0.7869	0.90734	no
AT1G05423	-	Chr1:6465486-6466454	q1	q2	NOTEST	0	0	0	0	1	1	no
AT1G05427	-	Chr1:6465486-6466454	q1	q2	OK	34.8596	15.7005	-1.15075	-0.223056	0.6627	0.840982	no
AT1G05430	-	Chr1:1594052-1595923	q1	q2	OK	28.8166	28.7791	-0.00187962	-0.00535465	0.99285	0.996219	no
AT1G05433	-	Chr1:6465486-6466454	q1	q2	OK	0.721197	5.99397	3.05505	0.0401682	0.4466	0.693654	no
AT1G05440	-	Chr1:1596006-1597940	q1	q2	OK	15.0024	6.50566	-1.20543	-2.89553	5e-05	0.000703148	yes
AT1G05443	-	Chr1:6500049-6500381	q1	q2	NOTEST	0	0	0	0	1	1	no
AT1G05447	-	Chr1:6508775-6511397	q1	q2	NOTEST	0	0	0	0	1	1	no
AT1G05450	-	Chr1:1599875-1605034	q1	q2	OK	0.209798	1.72456	3.03916	0.66011	0.2214	0.463831	no
AT1G05453	-	Chr1:6520720-6526075	q1	q2	OK	0.785059	1.34269	0.774251	0.276549	0.75145	0.889722	no
AT1G05460	-	Chr1:1599875-1605034	q1	q2	OK	10.227	13.8821	0.440842	1.30067	0.0236	0.101517	no
AT1G05463	-	Chr1:6608114-6610613	q1	q2	NOTEST	0.334392	0	#NAME?	0	1	1	no
AT1G05467	-	Chr1:6608114-6610613	q1	q2	OK	5.02404	4.86338	-0.0468904	-0.0132701	0.9785	0.990387	no
AT1G05470	-	Chr1:1607201-1611840	q1	q2	OK	0.500724	0.447598	-0.161811	-0.188374	0.73965	0.883222	no
AT1G05473	-	Chr1:6620853-6621071	q1	q2	NOTEST	0	0	0	0	1	1	no
AT1G05477	-	Chr1:6635119-6635338	q1	q2	NOTEST	0	0	0	0	1	1	no
AT1G05483	-	Chr1:6642906-6643519	q1	q2	NOTEST	0	2.46823e-05	inf	0	1	1	no
AT1G05487	-	Chr1:6642906-6643519	q1	q2	NOTEST	0.0339357	0.0366535	0.111148	0	1	1	no
AT1G05490	-	Chr1:1618503-1623489	q1	q2	OK	4.3804	4.1387	-0.0818856	-0.211895	0.70905	0.866857	no
AT1G05493	-	Chr1:6666073-6669795	q1	q2	OK	0	0.875646	inf	#NAME?	0.19735	0.429474	no
AT1G05497	-	Chr1:6670302-6670780	q1	q2	NOTEST	0	0	0	0	1	1	no
AT1G05500	-	Chr1:1624918-1629289	q1	q2	OK	37.2298	39.2013	0.0744406	0.23406	0.6847	0.852928	no
AT1G05507	-	Chr1:6813646-6814005	q1	q2	NOTEST	0	0	0	0	1	1	no
AT1G05510	-	Chr1:1629445-1636018	q1	q2	OK	2.15876	213.488	6.62781	4.29027	0.0337	0.131935	no
AT1G05517	-	Chr1:6941872-6942155	q1	q2	OK	0.57067	1.27484	1.15959	0.990023	0.3358	0.595176	no
AT1G05520	-	Chr1:1629445-1636018	q1	q2	OK	9.17665	9.60439	0.0657266	0.0434629	0.85295	0.937767	no
AT1G05523	-	Chr1:6949042-6959148	q1	q2	OK	17.0006	65.8895	1.95446	1.72775	0.0239	0.102388	no
AT1G05527	-	Chr1:6959159-6959605	q1	q2	NOTEST	0.0375604	0	#NAME?	0	1	1	no
AT1G05530	-	Chr1:1636248-1637914	q1	q2	NOTEST	0.146756	0	#NAME?	0	1	1	no
AT1G05533	-	Chr1:6961364-6961574	q1	q2	NOTEST	0	0	0	0	1	1	no
AT1G05537	-	Chr1:7046122-7046378	q1	q2	NOTEST	0	0	0	0	1	1	no
AT1G05540	-	Chr1:1639222-1640879	q1	q2	OK	10.1355	4.23057	-1.2605	-2.61085	5e-05	0.000703148	yes
AT1G05543	-	Chr1:7049115-7049939	q1	q2	NOTEST	0.077814	0	#NAME?	0	1	1	no
AT1G05547	-	Chr1:7050830-7051140	q1	q2	NOTEST	0	0	0	0	1	1	no
AT1G05550	-	Chr1:1640958-1643917	q1	q2	NOTEST	0.156006	0.0746994	-1.06243	0	1	1	no
AT1G05553	-	Chr1:7090940-7093593	q1	q2	OK	0	0.394013	inf	#NAME?	0.18875	0.417685	no
AT1G05557	-	Chr1:7094007-7097147	q1	q2	OK	5.71406	7.69272	0.428977	0.337545	0.54805	0.770205	no
AT1G05560	-	Chr1:1645299-1647435	q1	q2	OK	8.66157	7.58748	-0.191008	-0.47357	0.40985	0.663419	no
AT1G05563	-	Chr1:7174335-7176647	q1	q2	OK	68.4669	23.5976	-1.53676	-0.239173	0.5978	0.802449	no
AT1G05567	-	Chr1:7199047-7199427	q1	q2	OK	0	0.984286	inf	#NAME?	0.02635	0.109945	no
AT1G05570	-	Chr1:1647574-1659611	q1	q2	OK	0.703784	1.30719	0.893261	1.67632	0.0049	0.0309415	yes
AT1G05575	-	Chr1:1661407-1662259	q1	q2	OK	0	2.05009	inf	#NAME?	5e-05	0.000703148	yes
AT1G05577	-	Chr1:1662351-1664398	q1	q2	NOTEST	0	0.105623	inf	0	1	1	no
AT1G05580	-	Chr1:1665355-1668924	q1	q2	OK	0.641158	5.50113	3.10098	4.67308	5e-05	0.000703148	yes
AT1G05583	-	Chr1:7223054-7223257	q1	q2	NOTEST	0	0	0	0	1	1	no
AT1G05587	-	Chr1:7223475-7223713	q1	q2	NOTEST	0	0	0	0	1	1	no
AT1G05590	-	Chr1:1669349-1671902	q1	q2	OK	7.73687	10.0824	0.38202	0.995965	0.08675	0.257079	no
AT1G05593	-	Chr1:7223759-7224256	q1	q2	NOTEST	0	0	0	0	1	1	no
AT1G05597	-	Chr1:7225308-7225775	q1	q2	NOTEST	0	0	0	0	1	1	no
AT1G05600	-	Chr1:1671915-1676077	q1	q2	OK	2.53983	2.6696	0.0718906	0.120358	0.83675	0.930382	no
AT1G05603	-	Chr1:7225308-7225775	q1	q2	NOTEST	0	0	0	0	1	1	no
AT1G05607	-	Chr1:7242895-7248588	q1	q2	NOTEST	0.335378	0	#NAME?	0	1	1	no
AT1G05610	-	Chr1:1671915-1676077	q1	q2	NOTEST	0.0392746	0.103253	1.39452	0	1	1	no
AT1G05613	-	Chr1:7336673-7336952	q1	q2	NOTEST	0	0	0	0	1	1	no
AT1G05615	-	Chr1:1677506-1678270	q1	q2	NOTEST	0	0	0	0	1	1	no
AT1G05617	-	Chr1:7344746-7345128	q1	q2	NOTEST	0.124369	0	#NAME?	0	1	1	no
AT1G05620	-	Chr1:1678880-1681710	q1	q2	OK	34.3054	31.3967	-0.12782	-0.37635	0.5115	0.745899	no
AT1G05623	-	Chr1:7370610-7370903	q1	q2	NOTEST	0	0	0	0	1	1	no
AT1G05630	-	Chr1:1682223-1687363	q1	q2	OK	1.46854	1.89154	0.365187	0.709847	0.22355	0.466798	no
AT1G05633	-	Chr1:7401344-7401549	q1	q2	NOTEST	0	0	0	0	1	1	no
AT1G05640	-	Chr1:1687435-1689955	q1	q2	OK	1.94279	1.71256	-0.181971	-0.303862	0.5827	0.793101	no
AT1G05643	-	Chr1:7433800-7434105	q1	q2	NOTEST	0.420174	0.121061	-1.79526	0	1	1	no
AT1G05647	-	Chr1:7460103-7460501	q1	q2	NOTEST	0.0467215	0	#NAME?	0	1	1	no
AT1G05650	-	Chr1:1690001-1692179	q1	q2	NOTEST	0	0.0342577	inf	0	1	1	no
AT1G05653	-	Chr1:7471089-7471300	q1	q2	NOTEST	0.25396	0	#NAME?	0	1	1	no
AT1G05657	-	Chr1:7473010-7473358	q1	q2	NOTEST	0	0	0	0	1	1	no
AT1G05660	-	Chr1:1694069-1696191	q1	q2	NOTEST	0.0491588	0.018266	-1.42829	0	1	1	no
AT1G05663	-	Chr1:7490991-7491645	q1	q2	NOTEST	0	0	0	0	1	1	no
AT1G05667	-	Chr1:7490991-7491645	q1	q2	NOTEST	0	0	0	0	1	1	no
AT1G05670	-	Chr1:1697540-1701065	q1	q2	OK	0.826735	0.809479	-0.0304321	-0.0448388	0.93435	0.971617	no
AT1G05673	-	Chr1:7490991-7491645	q1	q2	NOTEST	0	0	0	0	1	1	no
AT1G05675	-	Chr1:1701115-1702749	q1	q2	NOTEST	0	0.010049	inf	0	1	1	no
AT1G05680	-	Chr1:1703001-1704838	q1	q2	NOTEST	0	0	0	0	1	1	no
AT1G05683	-	Chr1:7604409-7604655	q1	q2	NOTEST	0.192197	0	#NAME?	0	1	1	no
AT1G05687	-	Chr1:7680389-7685662	q1	q2	OK	0.267231	0.577096	1.11072	0.178326	0.7155	0.871231	no
AT1G05690	-	Chr1:1706735-1709360	q1	q2	OK	0.614222	0.817929	0.413216	0.490168	0.39655	0.652147	no
AT1G05693	-	Chr1:7739695-7740012	q1	q2	NOTEST	0	9.94161e-07	inf	0	1	1	no
AT1G05697	-	Chr1:7739695-7740012	q1	q2	NOTEST	0	0.336681	inf	0	1	1	no
AT1G05700	-	Chr1:1709672-1713474	q1	q2	NOTEST	0.023686	0.00938714	-1.33527	0	1	1	no
AT1G05703	-	Chr1:7771658-7781712	q1	q2	NOTEST	0.0498936	0.186518	1.90239	0	1	1	no
AT1G05707	-	Chr1:7771658-7781712	q1	q2	NOTEST	0	0.0934774	inf	0	1	1	no
AT1G05710	-	Chr1:1714817-1717290	q1	q2	OK	6.31781	3.63068	-0.799184	-1.23529	0.03225	0.127783	no
AT1G05713	-	Chr1:7797592-7797802	q1	q2	NOTEST	0	0	0	0	1	1	no
AT1G05717	-	Chr1:7814472-7815722	q1	q2	NOTEST	0.277412	0	#NAME?	0	1	1	no
AT1G05720	-	Chr1:1717388-1720587	q1	q2	OK	176.525	208.083	0.237286	0.762678	0.18425	0.411238	no
AT1G05723	-	Chr1:7826267-7830424	q1	q2	OK	7.15631	6.45042	-0.149822	-0.02779	0.9388	0.973722	no
AT1G05727	-	Chr1:7826267-7830424	q1	q2	OK	0.766227	1.31889	0.783481	0.109698	0.65565	0.837095	no
AT1G05730	-	Chr1:1717388-1720587	q1	q2	OK	2.21924	2.72202	0.294611	0.100343	0.84855	0.935968	no
AT1G05733	-	Chr1:7858863-7865263	q1	q2	NOTEST	0	0.0586418	inf	0	1	1	no
AT1G05737	-	Chr1:7872849-7873056	q1	q2	NOTEST	0	0	0	0	1	1	no
AT1G05740	-	Chr1:1720592-1721309	q1	q2	NOTEST	0.0579071	0.0408323	-0.504029	0	1	1	no
AT1G05747	-	Chr1:7931628-7932056	q1	q2	NOTEST	0.139832	0.221684	0.664815	0	1	1	no
AT1G05750	-	Chr1:1721508-1724734	q1	q2	OK	0.50398	0.705883	0.486061	0.623541	0.27475	0.529185	no
AT1G05753	-	Chr1:7949475-7952832	q1	q2	OK	0.467853	1.19576	1.3538	0.335021	0.66745	0.843999	no
AT1G05757	-	Chr1:7949475-7952832	q1	q2	OK	0.5868	0.566357	-0.0511568	-0.00690585	0.93275	0.971148	no
AT1G05760	-	Chr1:1721508-1724734	q1	q2	NOTEST	0	0	0	0	1	1	no
AT1G05763	-	Chr1:8027125-8030136	q1	q2	NOTEST	0	0	0	0	1	1	no
AT1G05767	-	Chr1:8071788-8075037	q1	q2	OK	20.5411	25.3848	0.305447	0.875017	0.12645	0.326481	no
AT1G05770	-	Chr1:1725387-1726321	q1	q2	NOTEST	0	0.04308	inf	0	1	1	no
AT1G05773	-	Chr1:8079286-8082882	q1	q2	OK	1.25102	1.50771	0.269248	0.0479866	0.8627	0.942123	no
AT1G05777	-	Chr1:8079286-8082882	q1	q2	NOTEST	0.16921	0.672198	1.99007	0	1	1	no
AT1G05780	-	Chr1:1726557-1728520	q1	q2	OK	11.8865	9.85389	-0.270563	-0.555965	0.32225	0.581358	no
AT1G05783	-	Chr1:1728657-1729890	q1	q2	OK	0.375925	0.394388	0.0691709	0.0363474	0.9525	0.97932	no
AT1G05785	-	Chr1:1730241-1732657	q1	q2	OK	42.8836	48.1608	0.167433	0.467548	0.4214	0.673627	no
AT1G05787	-	Chr1:8195775-8198331	q1	q2	NOTEST	0.00163127	0.00413524	1.34198	0	1	1	no
AT1G05790	-	Chr1:1732801-1737583	q1	q2	OK	3.41275	8.55565	1.32594	3.0023	5e-05	0.000703148	yes
AT1G05793	-	Chr1:8205160-8205381	q1	q2	NOTEST	0	0.617792	inf	0	1	1	no
AT1G05797	-	Chr1:8303207-8303425	q1	q2	NOTEST	0	0	0	0	1	1	no
AT1G05800	-	Chr1:1741203-1742619	q1	q2	NOTEST	0.00757721	0.0814921	3.42692	0	1	1	no
AT1G05803	-	Chr1:8303800-8304028	q1	q2	NOTEST	0	0	0	0	1	1	no
AT1G05805	-	Chr1:1744443-1747734	q1	q2	OK	2.24526	1.73119	-0.375124	-0.587039	0.30605	0.56505	no
AT1G05807	-	Chr1:8304659-8304901	q1	q2	NOTEST	0	0	0	0	1	1	no
AT1G05810	-	Chr1:1748258-1754036	q1	q2	OK	5.16684	22.5494	2.12574	3.58883	5e-05	0.000703148	yes
AT1G05813	-	Chr1:8305916-8306115	q1	q2	NOTEST	0	0.86766	inf	0	1	1	no
AT1G05817	-	Chr1:8319662-8320431	q1	q2	NOTEST	0	0.409159	inf	0	1	1	no
AT1G05820	-	Chr1:1748258-1754036	q1	q2	OK	0.790367	2.29808	1.53983	1.51871	0.01375	0.0677211	no
AT1G05823	-	Chr1:8363894-8364276	q1	q2	NOTEST	0	0	0	0	1	1	no
AT1G05827	-	Chr1:8387405-8387640	q1	q2	NOTEST	0	0	0	0	1	1	no
AT1G05830	-	Chr1:1754129-1761909	q1	q2	OK	3.3579	4.55155	0.438798	1.09807	0.0597	0.198364	no
AT1G05833	-	Chr1:8420264-8424088	q1	q2	NOTEST	0.195498	0	#NAME?	0	1	1	no
AT1G05835	-	Chr1:1762144-1766283	q1	q2	OK	19.8355	16.8154	-0.238303	-0.228701	0.6881	0.855024	no
AT1G05837	-	Chr1:8420264-8424088	q1	q2	NOTEST	0.270108	0.240386	-0.168181	0	1	1	no
AT1G05840	-	Chr1:1762144-1766283	q1	q2	OK	41.5771	35.1347	-0.242892	-0.694449	0.22325	0.466264	no
AT1G05843	-	Chr1:8484702-8487558	q1	q2	NOTEST	0	0	0	0	1	1	no
AT1G05847	-	Chr1:8484702-8487558	q1	q2	NOTEST	0	0	0	0	1	1	no
AT1G05850	-	Chr1:1766502-1768837	q1	q2	OK	472.311	622.397	0.398098	1.15249	0.0455	0.16454	no
AT1G05853	-	Chr1:8525103-8525204	q1	q2	NOTEST	0	0	0	0	1	1	no
AT1G05857	-	Chr1:8539956-8540308	q1	q2	NOTEST	0	0.0664293	inf	0	1	1	no
AT1G05860	-	Chr1:1768985-1771286	q1	q2	OK	17.4968	18.2367	0.0597501	0.162689	0.781	0.904611	no
AT1G05863	-	Chr1:8598623-8598990	q1	q2	NOTEST	0.0553079	0	#NAME?	0	1	1	no
AT1G05867	-	Chr1:8609337-8614283	q1	q2	NOTEST	0	0.104571	inf	0	1	1	no
AT1G05870	-	Chr1:1771384-1773385	q1	q2	OK	5.72099	6.60507	0.207309	0.405933	0.4754	0.7183	no
AT1G05873	-	Chr1:8609337-8614283	q1	q2	OK	1.64565	1.95546	0.248851	0.137324	0.8357	0.929805	no
AT1G05880	-	Chr1:1775642-1778553	q1	q2	NOTEST	0	0	0	0	1	1	no
AT1G05887	-	Chr1:8649779-8650056	q1	q2	NOTEST	0	0	0	0	1	1	no
AT1G05890	-	Chr1:1779255-1784675	q1	q2	OK	12.5045	16.1805	0.371808	1.07965	0.0594	0.197805	no
AT1G05893	-	Chr1:8649779-8650056	q1	q2	NOTEST	0	0	0	0	1	1	no
AT1G05894	-	Chr1:1784735-1786326	q1	q2	NOTEST	0.147973	0.210412	0.507889	0	1	1	no
AT1G05897	-	Chr1:8650621-8650899	q1	q2	NOTEST	0	0	0	0	1	1	no
AT1G05900	-	Chr1:1786848-1789737	q1	q2	OK	3.5962	2.418	-0.572657	-0.945524	0.0982	0.277564	no
AT1G05903	-	Chr1:8659677-8660351	q1	q2	NOTEST	0	0	0	0	1	1	no
AT1G05907	-	Chr1:8756227-8756570	q1	q2	NOTEST	0	0	0	0	1	1	no
AT1G05910	-	Chr1:1790215-1796715	q1	q2	OK	8.38458	16.0622	0.937859	2.8169	5e-05	0.000703148	yes
AT1G05913	-	Chr1:8756227-8756570	q1	q2	OK	0.455215	0.313161	-0.539646	-0.261989	0.5976	0.802449	no
AT1G05917	-	Chr1:8756227-8756570	q1	q2	NOTEST	3.2362	0	#NAME?	0	1	1	no
AT1G05920	-	Chr1:1796777-1798254	q1	q2	NOTEST	0	0.0203501	inf	0	1	1	no
AT1G05927	-	Chr1:8835385-8839609	q1	q2	NOTEST	0.000703071	0.000215072	-1.70885	0	1	1	no
AT1G05930	-	Chr1:1799417-1800933	q1	q2	NOTEST	0.0365126	0.0654861	0.842793	0	1	1	no
AT1G05933	-	Chr1:8835385-8839609	q1	q2	NOTEST	0.0186264	0.0262835	0.496806	0	1	1	no
AT1G05937	-	Chr1:8843773-8844366	q1	q2	OK	0.414949	0.566099	0.448121	0.310387	0.57365	0.78747	no
AT1G05940	-	Chr1:1801109-1804000	q1	q2	OK	27.5497	23.3573	-0.238164	-0.723077	0.2104	0.448438	no
AT1G05943	-	Chr1:8849005-8851790	q1	q2	NOTEST	0.314714	0.124451	-1.33846	0	1	1	no
AT1G05947	-	Chr1:8852647-8853171	q1	q2	NOTEST	0.0386876	0	#NAME?	0	1	1	no
AT1G05950	-	Chr1:1804400-1807670	q1	q2	OK	5.57882	5.48071	-0.0255983	-0.0602509	0.91705	0.964218	no
AT1G05953	-	Chr1:8852647-8853171	q1	q2	NOTEST	0	0	0	0	1	1	no
AT1G05957	-	Chr1:8876311-8876558	q1	q2	NOTEST	0.155065	0	#NAME?	0	1	1	no
AT1G05960	-	Chr1:1807959-1815568	q1	q2	OK	7.67281	11.6087	0.597384	1.73151	0.0026	0.0188891	yes
AT1G05963	-	Chr1:8924183-8924454	q1	q2	NOTEST	0	0.469206	inf	0	1	1	no
AT1G05967	-	Chr1:8941001-8941202	q1	q2	NOTEST	0	0	0	0	1	1	no
AT1G05970	-	Chr1:1815824-1817336	q1	q2	OK	39.2747	45.7615	0.220535	0.625497	0.27405	0.528466	no
AT1G05973	-	Chr1:9020379-9024081	q1	q2	OK	3.1057	1.87217	-0.730206	-0.14738	0.78885	0.907867	no
AT1G05977	-	Chr1:9020379-9024081	q1	q2	OK	0.419254	0.300296	-0.481441	-0.0702323	0.80435	0.91485	no
AT1G05980	-	Chr1:1817399-1817471	q1	q2	NOTEST	0	0	0	0	1	1	no
AT1G05983	-	Chr1:9032667-9032898	q1	q2	NOTEST	0	0.251959	inf	0	1	1	no
AT1G05987	-	Chr1:9065954-9075350	q1	q2	NOTEST	0.192298	0	#NAME?	0	1	1	no
AT1G05990	-	Chr1:1818391-1819184	q1	q2	NOTEST	0.133213	0	#NAME?	0	1	1	no
AT1G05993	-	Chr1:9076303-9076386	q1	q2	OK	56.1066	48.9414	-0.197115	-0.142394	0.8598	0.94057	no
AT1G05997	-	Chr1:9076444-9076638	q1	q2	OK	6.43539	8.01793	0.317202	0.205235	0.7344	0.881263	no
AT1G06000	-	Chr1:1820253-1821894	q1	q2	OK	12.7414	43.0754	1.75734	4.86117	5e-05	0.000703148	yes
AT1G06002	-	Chr1:1820253-1821894	q1	q2	OK	0.230842	1.31002	2.50461	0.848762	0.5045	0.740651	no
AT1G06003	-	Chr1:9158379-9161044	q1	q2	OK	0.101314	0.487789	2.26742	0.645955	0.48175	0.723262	no
AT1G06007	-	Chr1:9227340-9233206	q1	q2	NOTEST	0	0	0	0	1	1	no
AT1G06010	-	Chr1:1822582-1824236	q1	q2	OK	31.9643	41.6707	0.38257	1.05576	0.06845	0.218283	no
AT1G06013	-	Chr1:9240559-9240864	q1	q2	NOTEST	0	0	0	0	1	1	no
AT1G06017	-	Chr1:9246856-9249943	q1	q2	OK	0.296509	1.85596	2.64602	0.375957	0.2538	0.50319	no
AT1G06020	-	Chr1:1824249-1826163	q1	q2	NOTEST	0.12822	0.128988	0.00862338	0	1	1	no
AT1G06023	-	Chr1:9257085-9257400	q1	q2	NOTEST	0	0.104571	inf	0	1	1	no
AT1G06027	-	Chr1:9291722-9292147	q1	q2	OK	0.552561	0.394946	-0.48448	-0.296959	0.66635	0.843219	no
AT1G06030	-	Chr1:1826802-1828279	q1	q2	NOTEST	0	0.0255832	inf	0	1	1	no
AT1G06033	-	Chr1:9315304-9319246	q1	q2	OK	4.85209	20.4863	2.07798	0.141958	0.2823	0.5381	no
AT1G06037	-	Chr1:9325014-9325259	q1	q2	NOTEST	0	0	0	0	1	1	no
AT1G06040	-	Chr1:1828339-1829983	q1	q2	OK	93.043	118.708	0.351453	1.1317	0.04885	0.173106	no
AT1G06043	-	Chr1:9424690-9424892	q1	q2	NOTEST	0	0.320537	inf	0	1	1	no
AT1G06045	-	Chr1:1828339-1829983	q1	q2	OK	12.6669	8.09184	-0.646528	-0.161691	0.77095	0.899479	no
AT1G06047	-	Chr1:9452631-9452831	q1	q2	NOTEST	0	0	0	0	1	1	no
AT1G06050	-	Chr1:1830470-1832555	q1	q2	OK	9.59287	11.3469	0.242263	0.590997	0.3051	0.564096	no
AT1G06053	-	Chr1:9459097-9459587	q1	q2	NOTEST	0	0	0	0	1	1	no
AT1G06057	-	Chr1:9462397-9462809	q1	q2	NOTEST	0.140659	0.0577	-1.28556	0	1	1	no
AT1G06060	-	Chr1:1832940-1837758	q1	q2	OK	21.0721	19.4513	-0.115469	-0.208203	0.71295	0.86974	no
AT1G06063	-	Chr1:9473379-9473719	q1	q2	NOTEST	0.115753	0	#NAME?	0	1	1	no
AT1G06067	-	Chr1:9473379-9473719	q1	q2	OK	9.51398e-06	2.47538	17.9892	0.0010033	0.21715	0.457805	no
AT1G06070	-	Chr1:1832940-1837758	q1	q2	OK	13.7142	14.2491	0.0552076	0.118994	0.8376	0.930884	no
AT1G06073	-	Chr1:9475460-9475699	q1	q2	OK	0.209846	27.2815	7.02245	5.09855	0.159	0.376578	no
AT1G06080	-	Chr1:1843462-1846311	q1	q2	OK	2.97787	3.59113	0.270161	0.448649	0.4361	0.685407	no
AT1G06083	-	Chr1:9483156-9486002	q1	q2	OK	2.57289	3.62388	0.494144	0.0907506	0.76025	0.89405	no
AT1G06087	-	Chr1:9515113-9517070	q1	q2	OK	4.68696	4.27176	-0.133821	-0.0610044	0.85945	0.94053	no
AT1G06090	-	Chr1:1846700-1849693	q1	q2	NOTEST	0	0	0	0	1	1	no
AT1G06093	-	Chr1:9572454-9572795	q1	q2	OK	0.180534	1.41722	2.97272	1.35642	0.14295	0.352481	no
AT1G06097	-	Chr1:9572454-9572795	q1	q2	OK	0	0.622529	inf	#NAME?	0.1102	0.299322	no
AT1G06100	-	Chr1:1851471-1853019	q1	q2	OK	0.366398	1.54518	2.07629	1.85134	0.00635	0.037769	yes
AT1G06103	-	Chr1:9589674-9591075	q1	q2	OK	6.39579	4.43881	-0.526948	-0.24505	0.7452	0.885769	no
AT1G06110	-	Chr1:1853058-1855378	q1	q2	OK	52.7626	76.5567	0.537012	1.71375	0.00285	0.0203602	yes
AT1G06113	-	Chr1:9794543-9794763	q1	q2	NOTEST	0.271923	0	#NAME?	0	1	1	no
AT1G06117	-	Chr1:9799491-9799703	q1	q2	NOTEST	0	0	0	0	1	1	no
AT1G06120	-	Chr1:1855909-1857718	q1	q2	NOTEST	0	0.0136095	inf	0	1	1	no
AT1G06123	-	Chr1:9800634-9800843	q1	q2	NOTEST	0.320688	0	#NAME?	0	1	1	no
AT1G06127	-	Chr1:9848882-9849226	q1	q2	NOTEST	0	0.0845886	inf	0	1	1	no
AT1G06130	-	Chr1:1857756-1860938	q1	q2	OK	41.5789	56.1516	0.433476	1.34743	0.01945	0.0878409	no
AT1G06133	-	Chr1:9882236-9882450	q1	q2	NOTEST	0	0	0	0	1	1	no
AT1G06135	-	Chr1:1862183-1862742	q1	q2	NOTEST	0	0	0	0	1	1	no
AT1G06137	-	Chr1:1863424-1863840	q1	q2	NOTEST	0	0	0	0	1	1	no
AT1G06140	-	Chr1:1864773-1866999	q1	q2	OK	0.612302	0.564275	-0.117847	-0.138053	0.8091	0.916869	no
AT1G06143	-	Chr1:1867036-1868905	q1	q2	OK	2.18488	1.69913	-0.362761	-0.569313	0.31905	0.577929	no
AT1G06147	-	Chr1:9938599-9939013	q1	q2	NOTEST	0	0	0	0	1	1	no
AT1G06148	-	Chr1:1874884-1877573	q1	q2	OK	0.938591	2.55435	1.44438	1.70958	0.0062	0.037087	yes
AT1G06150	-	Chr1:1868988-1873730	q1	q2	OK	4.66492	7.68416	0.720036	1.84715	0.00195	0.0149971	yes
AT1G06153	-	Chr1:9963447-9968495	q1	q2	OK	1.55426	4.49528	1.53219	0.294142	0.52505	0.755531	no
AT1G06157	-	Chr1:9989549-9989790	q1	q2	NOTEST	0.576294	0.182963	-1.65525	0	1	1	no
AT1G06160	-	Chr1:1882906-1883992	q1	q2	NOTEST	0	0	0	0	1	1	no
AT1G06163	-	Chr1:10012636-10013263	q1	q2	NOTEST	0	0	0	0	1	1	no
AT1G06170	-	Chr1:1884980-1886904	q1	q2	OK	7.40234	6.56428	-0.173346	-0.390057	0.50215	0.73961	no
AT1G06173	-	Chr1:10094621-10095222	q1	q2	OK	0.891502	1.52122	0.770917	0.594498	0.326	0.585317	no
AT1G06177	-	Chr1:10094621-10095222	q1	q2	OK	0.403249	0.141145	-1.51449	-0.364551	0.53045	0.759036	no
AT1G06180	-	Chr1:1889361-1891276	q1	q2	NOTEST	0.0935627	0.152878	0.708376	0	1	1	no
AT1G06187	-	Chr1:10119307-10119662	q1	q2	NOTEST	0	0	0	0	1	1	no
AT1G06190	-	Chr1:1892230-1894194	q1	q2	OK	31.7701	41.5759	0.388079	1.19532	0.0365	0.13982	no
AT1G06197	-	Chr1:10127672-10128207	q1	q2	NOTEST	0	0	0	0	1	1	no
AT1G06200	-	Chr1:1894288-1897027	q1	q2	OK	94.6507	103.84	0.133678	0.427321	0.4622	0.706799	no
AT1G06203	-	Chr1:10127672-10128207	q1	q2	NOTEST	0	0	0	0	1	1	no
AT1G06207	-	Chr1:10128998-10136241	q1	q2	OK	1.15651	1.44713	0.323413	0.0397114	0.8317	0.927863	no
AT1G06210	-	Chr1:1897128-1899237	q1	q2	OK	61.7588	57.7007	-0.0980574	-0.314124	0.5801	0.79175	no
AT1G06213	-	Chr1:10128998-10136241	q1	q2	OK	2.10908	0.976373	-1.11111	-0.216524	0.65315	0.835987	no
AT1G06217	-	Chr1:10136245-10139228	q1	q2	NOTEST	0	0.0872515	inf	0	1	1	no
AT1G06220	-	Chr1:1899950-1904897	q1	q2	OK	18.8691	22.6768	0.265191	0.834435	0.14735	0.35878	no
AT1G06225	-	Chr1:1905917-1906298	q1	q2	NOTEST	0.153261	0	#NAME?	0	1	1	no
AT1G06227	-	Chr1:10300192-10301302	q1	q2	OK	4.24308	7.52805	0.827165	0.823691	0.1368	0.342098	no
AT1G06230	-	Chr1:1906962-1911056	q1	q2	OK	12.4739	16.9105	0.439005	1.33107	0.0212	0.0936887	no
AT1G06233	-	Chr1:10300192-10301302	q1	q2	NOTEST	0	0	0	0	1	1	no
AT1G06237	-	Chr1:10300192-10301302	q1	q2	OK	35.3614	29.2354	-0.274459	-0.0429968	0.84045	0.931782	no
AT1G06240	-	Chr1:1911094-1914895	q1	q2	OK	9.40881	8.63831	-0.123263	-0.28154	0.6265	0.820279	no
AT1G06243	-	Chr1:10300192-10301302	q1	q2	OK	0	26.5642	inf	#NAME?	0.16755	0.388716	no
AT1G06247	-	Chr1:10300192-10301302	q1	q2	NOTEST	0	0	0	0	1	1	no
AT1G06250	-	Chr1:1911094-1914895	q1	q2	OK	2.16938	1.41439	-0.617106	-0.470399	0.4329	0.683345	no
AT1G06253	-	Chr1:10300192-10301302	q1	q2	NOTEST	0	0	0	0	1	1	no
AT1G06257	-	Chr1:10301376-10302099	q1	q2	NOTEST	0	0.0857372	inf	0	1	1	no
AT1G06260	-	Chr1:1914942-1917661	q1	q2	OK	0.463248	0.192308	-1.26837	-0.585322	0.43915	0.687627	no
AT1G06263	-	Chr1:10308519-10309896	q1	q2	OK	6.79102	52.6416	2.9545	0.30069	0.3297	0.589328	no
AT1G06265	-	Chr1:1914942-1917661	q1	q2	OK	0.915974	0.75051	-0.287435	-0.247604	0.6716	0.845733	no
AT1G06267	-	Chr1:10308519-10309896	q1	q2	OK	40.4848	55.5863	0.457348	0.10024	0.8129	0.918554	no
AT1G06270	-	Chr1:1917990-1919760	q1	q2	OK	2.64291	2.26406	-0.223212	-0.360809	0.5323	0.760491	no
AT1G06273	-	Chr1:10308519-10309896	q1	q2	OK	31.5529	121.352	1.94335	0.566783	0.4253	0.676382	no
AT1G06277	-	Chr1:10308519-10309896	q1	q2	OK	0	29.5253	inf	#NAME?	0.1482	0.360056	no
AT1G06280	-	Chr1:1920306-1920949	q1	q2	NOTEST	0.196789	0.296824	0.592958	0	1	1	no
AT1G06283	-	Chr1:10308519-10309896	q1	q2	OK	2.01419	2.75365	0.451142	0.240899	0.7964	0.910791	no
AT1G06287	-	Chr1:10327137-10329121	q1	q2	OK	0.437848	0.250505	-0.805594	-0.0774052	0.74535	0.885797	no
AT1G06290	-	Chr1:1922207-1926278	q1	q2	OK	6.54529	5.54867	-0.238314	-0.593122	0.29645	0.554056	no
AT1G06293	-	Chr1:10383998-10384275	q1	q2	NOTEST	0	0	0	0	1	1	no
AT1G06297	-	Chr1:10489781-10490022	q1	q2	NOTEST	0	0	0	0	1	1	no
AT1G06307	-	Chr1:10590655-10590900	q1	q2	NOTEST	0	0	0	0	1	1	no
AT1G06310	-	Chr1:1926651-1930397	q1	q2	OK	0.393989	0.234907	-0.746066	-0.715155	0.21405	0.453135	no
AT1G06313	-	Chr1:10667623-10668129	q1	q2	NOTEST	0.0670715	0.066032	-0.0225343	0	1	1	no
AT1G06317	-	Chr1:10667623-10668129	q1	q2	NOTEST	0.000208691	0.000254483	0.286201	0	1	1	no
AT1G06320	-	Chr1:1930522-1932429	q1	q2	OK	0.724474	0.415253	-0.802944	-0.408654	0.4245	0.675775	no
AT1G06323	-	Chr1:10677328-10677671	q1	q2	NOTEST	0	0	0	0	1	1	no
AT1G06327	-	Chr1:10775822-10776319	q1	q2	NOTEST	0	0	0	0	1	1	no
AT1G06330	-	Chr1:1930522-1932429	q1	q2	OK	0.445607	0.284893	-0.645352	-0.388606	0.6384	0.827398	no
AT1G06333	-	Chr1:10775822-10776319	q1	q2	NOTEST	0	0.0859204	inf	0	1	1	no
AT1G06337	-	Chr1:10786978-10792725	q1	q2	OK	3.73241	3.32343	-0.167434	-0.057012	0.92795	0.969026	no
AT1G06340	-	Chr1:1933283-1934103	q1	q2	NOTEST	0.157149	0.0603124	-1.3816	0	1	1	no
AT1G06343	-	Chr1:10803627-10803853	q1	q2	NOTEST	0	0	0	0	1	1	no
AT1G06347	-	Chr1:10814089-10814376	q1	q2	NOTEST	0	0.284459	inf	0	1	1	no
AT1G06350	-	Chr1:1935226-1936841	q1	q2	OK	1.4418	0.693994	-1.05487	-1.12156	0.06095	0.201117	no
AT1G06353	-	Chr1:10921834-10922072	q1	q2	NOTEST	0.173609	0	#NAME?	0	1	1	no
AT1G06357	-	Chr1:10928004-10928968	q1	q2	NOTEST	0.299188	0.030691	-3.28516	0	1	1	no
AT1G06360	-	Chr1:1938861-1940496	q1	q2	NOTEST	0.297719	0.25094	-0.246612	0	1	1	no
AT1G06363	-	Chr1:10928004-10928968	q1	q2	NOTEST	0	0	0	0	1	1	no
AT1G06370	-	Chr1:1942613-1944991	q1	q2	OK	0.704137	1.10948	0.655955	0.77689	0.17025	0.391819	no
AT1G06373	-	Chr1:10954287-10954711	q1	q2	NOTEST	0	0	0	0	1	1	no
AT1G06377	-	Chr1:10981461-10981784	q1	q2	NOTEST	0	0.0982665	inf	0	1	1	no
AT1G06380	-	Chr1:1944992-1946303	q1	q2	OK	3.54514	4.48767	0.340124	0.596173	0.29545	0.552531	no
AT1G06383	-	Chr1:11013510-11013942	q1	q2	NOTEST	0.296736	0.108924	-1.44586	0	1	1	no
AT1G06387	-	Chr1:11016491-11016886	q1	q2	NOTEST	0	0	0	0	1	1	no
AT1G06390	-	Chr1:1946745-1952880	q1	q2	OK	48.8836	45.1243	-0.115448	-0.259142	0.6527	0.835883	no
AT1G06393	-	Chr1:11032357-11032898	q1	q2	NOTEST	0	0	0	0	1	1	no
AT1G06397	-	Chr1:11040249-11043773	q1	q2	OK	19.2984	10.1039	-0.93357	-0.139267	0.72375	0.874964	no
AT1G06400	-	Chr1:1946745-1952880	q1	q2	OK	37.8888	41.0068	0.11409	0.194677	0.74105	0.883747	no
AT1G06403	-	Chr1:11061424-11061700	q1	q2	NOTEST	0	0	0	0	1	1	no
AT1G06407	-	Chr1:11102313-11103644	q1	q2	OK	5.57857	5.88065	0.0760783	0.0924197	0.86925	0.944614	no
AT1G06410	-	Chr1:1954673-1958866	q1	q2	OK	27.6954	30.0929	0.119779	0.384748	0.50555	0.741238	no
AT1G06413	-	Chr1:11136186-11136397	q1	q2	NOTEST	0	0	0	0	1	1	no
AT1G06417	-	Chr1:11139771-11140052	q1	q2	NOTEST	0	0	0	0	1	1	no
AT1G06420	-	Chr1:1958877-1960027	q1	q2	OK	6.38232	2.06996	-1.62448	-2.39339	0.0005	0.00496829	yes
AT1G06423	-	Chr1:11144771-11147547	q1	q2	OK	1.46957	1.86343	0.342569	0.0667652	0.86475	0.943184	no
AT1G06427	-	Chr1:11169449-11170396	q1	q2	OK	2.58608	0.618839	-2.06313	-1.08528	0.5132	0.746925	no
AT1G06430	-	Chr1:1960030-1963189	q1	q2	OK	82.5709	107.139	0.375775	1.21505	0.0355	0.137317	no
AT1G06433	-	Chr1:11197611-11198128	q1	q2	NOTEST	0.0356542	0	#NAME?	0	1	1	no
AT1G06437	-	Chr1:11241228-11241474	q1	q2	NOTEST	0	0	0	0	1	1	no
AT1G06440	-	Chr1:1963300-1965209	q1	q2	OK	0.599121	0.417803	-0.520024	-0.558237	0.3356	0.595099	no
AT1G06443	-	Chr1:11300617-11301038	q1	q2	NOTEST	0	0	0	0	1	1	no
AT1G06447	-	Chr1:11300617-11301038	q1	q2	NOTEST	0	0	0	0	1	1	no
AT1G06450	-	Chr1:1965839-1969656	q1	q2	OK	4.55034	4.28771	-0.0857657	-0.113611	0.8414	0.932343	no
AT1G06453	-	Chr1:11422635-11423684	q1	q2	OK	18.3086	9.56445	-0.936763	-0.394381	0.5948	0.800335	no
AT1G06457	-	Chr1:11430099-11436607	q1	q2	NOTEST	2.46682	1.32368	-0.898101	0	1	1	no
AT1G06460	-	Chr1:1965839-1969656	q1	q2	OK	10.1695	9.01187	-0.174347	-0.352277	0.54225	0.766621	no
AT1G06463	-	Chr1:11430099-11436607	q1	q2	OK	30.5334	48.3946	0.664457	0.180721	0.7481	0.887307	no
AT1G06467	-	Chr1:11430099-11436607	q1	q2	OK	1.6331	2.65744	0.702427	0.0671836	0.7539	0.890865	no
AT1G06470	-	Chr1:1969657-1974526	q1	q2	OK	12.0463	11.7534	-0.0355114	-0.0748219	0.8945	0.955092	no
AT1G06473	-	Chr1:11471860-11472650	q1	q2	OK	5.83808	5.5351	-0.0768844	-0.12256	0.8255	0.925223	no
AT1G06475	-	Chr1:1969657-1974526	q1	q2	OK	20.8646	26.2908	0.333504	0.384391	0.51825	0.750809	no
AT1G06480	-	Chr1:1978083-1978157	q1	q2	NOTEST	0	0	0	0	1	1	no
AT1G06483	-	Chr1:11473108-11473354	q1	q2	NOTEST	0.156974	0.171903	0.131075	0	1	1	no
AT1G06487	-	Chr1:11475622-11478721	q1	q2	OK	2.67537	2.15503	-0.312033	-0.0928259	0.83965	0.931485	no
AT1G06490	-	Chr1:1978377-1989409	q1	q2	NOTEST	0.0546268	0.228076	2.06183	0	1	1	no
AT1G06493	-	Chr1:11495822-11496107	q1	q2	NOTEST	0	0	0	0	1	1	no
AT1G06497	-	Chr1:11497401-11497896	q1	q2	NOTEST	0	0	0	0	1	1	no
AT1G06500	-	Chr1:1989478-1992228	q1	q2	OK	38.7661	39.0349	0.00996756	0.0144372	0.97965	0.990739	no
AT1G06507	-	Chr1:11498281-11498711	q1	q2	NOTEST	0	0	0	0	1	1	no
AT1G06510	-	Chr1:1992228-1993841	q1	q2	OK	24.2377	20.8068	-0.220203	-0.611074	0.28255	0.538425	no
AT1G06513	-	Chr1:11498281-11498711	q1	q2	NOTEST	0	0	0	0	1	1	no
AT1G06515	-	Chr1:1989478-1992228	q1	q2	OK	146.655	141.555	-0.0510667	-0.141925	0.80455	0.914978	no
AT1G06517	-	Chr1:11499281-11499519	q1	q2	NOTEST	0	0	0	0	1	1	no
AT1G06520	-	Chr1:1993902-1996355	q1	q2	OK	6.21425	1.81794	-1.77327	-3.43587	5e-05	0.000703148	yes
AT1G06527	-	Chr1:11598338-11598718	q1	q2	NOTEST	0	0	0	0	1	1	no
AT1G06530	-	Chr1:2001381-2003446	q1	q2	OK	23.1494	22.1532	-0.0634612	-0.176614	0.75885	0.893496	no
AT1G06533	-	Chr1:11601120-11601334	q1	q2	NOTEST	0	0.265729	inf	0	1	1	no
AT1G06537	-	Chr1:11672236-11672483	q1	q2	OK	3.88019	7.91792	1.029	0.823046	0.1697	0.391326	no
AT1G06540	-	Chr1:2001381-2003446	q1	q2	OK	0.435713	0.759341	0.801368	0.360218	0.6733	0.846376	no
AT1G06543	-	Chr1:11676924-11680839	q1	q2	NOTEST	0.147773	0	#NAME?	0	1	1	no
AT1G06547	-	Chr1:11684909-11684994	q1	q2	OK	32.1806	63.5716	0.982193	0.79512	0.44485	0.692011	no
AT1G06550	-	Chr1:2003626-2007212	q1	q2	OK	12.8694	15.618	0.279267	0.743569	0.1948	0.426622	no
AT1G06553	-	Chr1:11685234-11685376	q1	q2	OK	5.97495	17.7679	1.57227	0.902219	0.15925	0.377	no
AT1G06557	-	Chr1:11686327-11686618	q1	q2	NOTEST	0	0	0	0	1	1	no
AT1G06560	-	Chr1:2007614-2013545	q1	q2	OK	5.41052	6.0319	0.156845	0.19439	0.73045	0.878935	no
AT1G06567	-	Chr1:11698404-11698857	q1	q2	OK	0.474888	0.602802	0.344097	0.225538	0.72985	0.878515	no
AT1G06570	-	Chr1:2007614-2013545	q1	q2	OK	30.3419	30.7741	0.0204035	0.0531343	0.93035	0.970229	no
AT1G06573	-	Chr1:11738117-11740399	q1	q2	OK	0.997787	1.21234	0.280988	0.087708	0.9025	0.95837	no
AT1G06577	-	Chr1:11778400-11778712	q1	q2	OK	0.890786	0.608699	-0.54935	-0.436153	0.63145	0.823371	no
AT1G06580	-	Chr1:2013995-2016273	q1	q2	OK	1.16455	2.06567	0.826831	1.27967	0.029	0.118184	no
AT1G06583	-	Chr1:11779271-11779894	q1	q2	NOTEST	0.132265	0.0376504	-1.8127	0	1	1	no
AT1G06587	-	Chr1:11779271-11779894	q1	q2	OK	0.913363	1.09776	0.265297	0.162517	0.82705	0.925774	no
AT1G06590	-	Chr1:2016305-2024749	q1	q2	OK	2.56366	2.16443	-0.244218	-0.487201	0.39465	0.650602	no
AT1G06593	-	Chr1:11780622-11781965	q1	q2	NOTEST	0.281866	0.237573	-0.246641	0	1	1	no
AT1G06603	-	Chr1:11813291-11813591	q1	q2	NOTEST	0.109656	0	#NAME?	0	1	1	no
AT1G06607	-	Chr1:11830680-11831444	q1	q2	NOTEST	0	0	0	0	1	1	no
AT1G06610	-	Chr1:2025355-2025428	q1	q2	NOTEST	0	0	0	0	1	1	no
AT1G06613	-	Chr1:11844659-11856943	q1	q2	NOTEST	0	0	0	0	1	1	no
AT1G06617	-	Chr1:11873273-11873480	q1	q2	NOTEST	0	0	0	0	1	1	no
AT1G06620	-	Chr1:2025543-2027413	q1	q2	NOTEST	0.00873178	0.0172459	0.981907	0	1	1	no
AT1G06627	-	Chr1:11927721-11928260	q1	q2	NOTEST	0	0	0	0	1	1	no
AT1G06630	-	Chr1:2027605-2031388	q1	q2	OK	27.6557	22.8932	-0.272661	-0.792161	0.17095	0.39257	no
AT1G06633	-	Chr1:11927721-11928260	q1	q2	NOTEST	0	0	0	0	1	1	no
AT1G06637	-	Chr1:11937182-11944982	q1	q2	NOTEST	0	0	0	0	1	1	no
AT1G06640	-	Chr1:2031625-2034112	q1	q2	OK	8.28625	17.4324	1.07298	2.50267	5e-05	0.000703148	yes
AT1G06645	-	Chr1:2034155-2052170	q1	q2	NOTEST	0.0215506	0.0191349	-0.17152	0	1	1	no
AT1G06650	-	Chr1:2034155-2052170	q1	q2	OK	11.5308	11.8202	0.0357551	0.0117264	0.98255	0.991856	no
AT1G06657	-	Chr1:12037163-12037653	q1	q2	NOTEST	0	0	0	0	1	1	no
AT1G06660	-	Chr1:2034155-2052170	q1	q2	OK	13.3642	4.94001	-1.43579	-0.443535	0.5643	0.780677	no
AT1G06663	-	Chr1:12037163-12037653	q1	q2	NOTEST	0	0	0	0	1	1	no
AT1G06667	-	Chr1:12083968-12084054	q1	q2	OK	6.3163	45.8815	2.86076	2.13603	0.18175	0.407564	no
AT1G06670	-	Chr1:2034155-2052170	q1	q2	OK	4.83197	6.48234	0.423903	0.196117	0.7742	0.901117	no
AT1G06673	-	Chr1:12097189-12097275	q1	q2	NOTEST	0	0	0	0	1	1	no
AT1G06677	-	Chr1:12180482-12184528	q1	q2	NOTEST	0	0	0	0	1	1	no
AT1G06680	-	Chr1:2034155-2052170	q1	q2	OK	1055.18	1020.54	-0.0481525	-0.12838	0.8238	0.924403	no
AT1G06683	-	Chr1:12191132-12197020	q1	q2	NOTEST	0	0.264724	inf	0	1	1	no
AT1G06687	-	Chr1:12197100-12200804	q1	q2	OK	2.68915	3.79312	0.496235	0.347042	0.5375	0.763762	no
AT1G06690	-	Chr1:2034155-2052170	q1	q2	OK	12.5364	8.35407	-0.58557	-0.195739	0.8106	0.917634	no
AT1G06693	-	Chr1:12197100-12200804	q1	q2	OK	1.30018	0.902516	-0.526689	-0.169581	0.82585	0.925269	no
AT1G06697	-	Chr1:12217891-12218338	q1	q2	NOTEST	0	0.0527854	inf	0	1	1	no
AT1G06700	-	Chr1:2052369-2055548	q1	q2	OK	25.4115	34.4612	0.439491	1.35924	0.01745	0.0811653	no
AT1G06703	-	Chr1:12232826-12233266	q1	q2	NOTEST	0	0	0	0	1	1	no
AT1G06707	-	Chr1:12232826-12233266	q1	q2	NOTEST	0	0.174255	inf	0	1	1	no
AT1G06710	-	Chr1:2055744-2060429	q1	q2	OK	0.167802	0.335157	0.998075	0.954182	0.0285	0.116667	no
AT1G06713	-	Chr1:12297237-12297525	q1	q2	NOTEST	0.199811	0	#NAME?	0	1	1	no
AT1G06717	-	Chr1:12355556-12358966	q1	q2	OK	1.20385	1.13362	-0.0867212	-0.0135277	0.95415	0.979868	no
AT1G06720	-	Chr1:2060443-2067483	q1	q2	OK	3.64807	5.75768	0.658355	1.65956	0.00425	0.0277898	yes
AT1G06723	-	Chr1:12361352-12361763	q1	q2	NOTEST	0	0	0	0	1	1	no
AT1G06727	-	Chr1:12381196-12381406	q1	q2	NOTEST	0.257895	0	#NAME?	0	1	1	no
AT1G06730	-	Chr1:2067508-2070455	q1	q2	OK	9.25138	6.5035	-0.508452	-1.25144	0.02775	0.114445	no
AT1G06733	-	Chr1:12381939-12382144	q1	q2	NOTEST	0.683008	0.393578	-0.795255	0	1	1	no
AT1G06737	-	Chr1:12383776-12384244	q1	q2	OK	0.330587	0.220144	-0.58658	-0.307293	0.62905	0.822387	no
AT1G06740	-	Chr1:2070736-2077767	q1	q2	OK	3.47541	3.67152	0.0791941	0.0708535	0.89855	0.956546	no
AT1G06743	-	Chr1:12384321-12385041	q1	q2	NOTEST	0.0706347	0	#NAME?	0	1	1	no
AT1G06747	-	Chr1:12512324-12512684	q1	q2	NOTEST	0	0	0	0	1	1	no
AT1G06750	-	Chr1:2070736-2077767	q1	q2	NOTEST	0.117467	0.254087	1.11307	0	1	1	no
AT1G06753	-	Chr1:12550338-12552629	q1	q2	NOTEST	0.127826	0.0466522	-1.45417	0	1	1	no
AT1G06757	-	Chr1:12595109-12602379	q1	q2	OK	1.27949	1.82307	0.510805	0.194652	0.83045	0.927256	no
AT1G06760	-	Chr1:2070736-2077767	q1	q2	OK	76.6651	53.4944	-0.519182	-1.35288	0.01985	0.0891869	no
AT1G06770	-	Chr1:2078879-2082097	q1	q2	OK	5.82549	7.72211	0.406616	0.976462	0.09055	0.264348	no
AT1G06773	-	Chr1:12602897-12603141	q1	q2	NOTEST	0.643692	0.454087	-0.503403	0	1	1	no
AT1G06777	-	Chr1:12643647-12643997	q1	q2	NOTEST	0	0.238875	inf	0	1	1	no
AT1G06780	-	Chr1:2083310-2087141	q1	q2	OK	6.73014	6.95935	0.0483156	0.122197	0.8225	0.923635	no
AT1G06783	-	Chr1:12643647-12643997	q1	q2	NOTEST	0	0	0	0	1	1	no
AT1G06787	-	Chr1:12685175-12688543	q1	q2	OK	16.9083	32.815	0.956623	0.649088	0.27495	0.529328	no
AT1G06790	-	Chr1:2087181-2091686	q1	q2	OK	8.51333	9.50608	0.159126	0.198184	0.72435	0.875307	no
AT1G06797	-	Chr1:12767250-12767754	q1	q2	NOTEST	0	0	0	0	1	1	no
AT1G06800	-	Chr1:2087181-2091686	q1	q2	OK	6.512	9.25345	0.506891	0.920076	0.115	0.306881	no
AT1G06810	-	Chr1:2091737-2092539	q1	q2	NOTEST	0.0219609	0	#NAME?	0	1	1	no
AT1G06817	-	Chr1:12887308-12887969	q1	q2	NOTEST	0.195789	0.0963909	-1.02233	0	1	1	no
AT1G06820	-	Chr1:2092945-2096784	q1	q2	OK	8.25151	10.2731	0.316145	0.841637	0.14545	0.356095	no
AT1G06823	-	Chr1:12887308-12887969	q1	q2	NOTEST	0	0	0	0	1	1	no
AT1G06827	-	Chr1:12907869-12908342	q1	q2	OK	1.35473	7.09942	2.3897	2.40507	0.0004	0.00416174	yes
AT1G06830	-	Chr1:2097105-2097655	q1	q2	NOTEST	0	0	0	0	1	1	no
AT1G06837	-	Chr1:12923004-12923585	q1	q2	NOTEST	0.0592972	0	#NAME?	0	1	1	no
AT1G06840	-	Chr1:2097746-2103507	q1	q2	OK	0.620738	1.04067	0.745453	1.06744	0.0637	0.207839	no
AT1G06850	-	Chr1:2105047-2106749	q1	q2	OK	2.70454	2.15506	-0.327653	-0.494442	0.38615	0.643001	no
AT1G06853	-	Chr1:12939070-12939354	q1	q2	NOTEST	0	0	0	0	1	1	no
AT1G06857	-	Chr1:12972057-12972468	q1	q2	NOTEST	0	0	0	0	1	1	no
AT1G06860	-	Chr1:2107397-2107468	q1	q2	NOTEST	0	0	0	0	1	1	no
AT1G06863	-	Chr1:12972057-12972468	q1	q2	NOTEST	0.0671074	0	#NAME?	0	1	1	no
AT1G06867	-	Chr1:12986719-12987066	q1	q2	NOTEST	0	0.165833	inf	0	1	1	no
AT1G06870	-	Chr1:2108511-2110986	q1	q2	OK	7.91175	6.2746	-0.334473	-0.784377	0.1629	0.382193	no
AT1G06873	-	Chr1:12986719-12987066	q1	q2	NOTEST	0	0	0	0	1	1	no
AT1G06877	-	Chr1:12987189-12987313	q1	q2	NOTEST	0	0	0	0	1	1	no
AT1G06880	-	Chr1:2111147-2111218	q1	q2	NOTEST	0	0	0	0	1	1	no
AT1G06883	-	Chr1:12995686-12996713	q1	q2	OK	1.87278	2.29411	0.292753	0.375577	0.52185	0.753197	no
AT1G06890	-	Chr1:2111322-2114686	q1	q2	OK	22.9256	22.5909	-0.0212155	-0.0610779	0.9142	0.963098	no
AT1G06897	-	Chr1:13042972-13043377	q1	q2	NOTEST	0	0	0	0	1	1	no
AT1G06900	-	Chr1:2114764-2120745	q1	q2	OK	8.11017	11.4742	0.500584	1.45446	0.0122	0.0619921	no
AT1G06907	-	Chr1:13107633-13108236	q1	q2	NOTEST	0.0338313	0	#NAME?	0	1	1	no
AT1G06910	-	Chr1:2120990-2123801	q1	q2	OK	10.0063	8.41702	-0.249531	-0.607424	0.28565	0.541585	no
AT1G06913	-	Chr1:13154300-13154647	q1	q2	NOTEST	0.062702	0	#NAME?	0	1	1	no
AT1G06917	-	Chr1:13167732-13168082	q1	q2	NOTEST	0	0.154	inf	0	1	1	no
AT1G06920	-	Chr1:2124675-2125902	q1	q2	NOTEST	0.0109802	0.0245204	1.15908	0	1	1	no
AT1G06923	-	Chr1:2126669-2128611	q1	q2	NOTEST	0	0	0	0	1	1	no
AT1G06925	-	Chr1:2126669-2128611	q1	q2	NOTEST	0	0	0	0	1	1	no
AT1G06927	-	Chr1:13250535-13250970	q1	q2	NOTEST	0	0	0	0	1	1	no
AT1G06930	-	Chr1:2128842-2129883	q1	q2	NOTEST	0.0219075	0	#NAME?	0	1	1	no
AT1G06933	-	Chr1:13314706-13314965	q1	q2	NOTEST	0	0	0	0	1	1	no
AT1G06937	-	Chr1:13320656-13322511	q1	q2	NOTEST	0	0	0	0	1	1	no
AT1G06943	-	Chr1:13434823-13435127	q1	q2	NOTEST	0	0	0	0	1	1	no
AT1G06947	-	Chr1:13470979-13471267	q1	q2	NOTEST	0	0.115085	inf	0	1	1	no
AT1G06950	-	Chr1:2130052-2135703	q1	q2	OK	15.2305	15.362	0.0124053	0.0376636	0.9454	0.976419	no
AT1G06953	-	Chr1:13470979-13471267	q1	q2	OK	0	0.909653	inf	#NAME?	0.1136	0.304768	no
AT1G06957	-	Chr1:13477921-13478204	q1	q2	NOTEST	0	0	0	0	1	1	no
AT1G06960	-	Chr1:2135809-2137838	q1	q2	OK	46.8691	41.7401	-0.167202	-0.485735	0.40495	0.659902	no
AT1G06963	-	Chr1:13501085-13502283	q1	q2	NOTEST	0.0441662	0.0517242	0.227896	0	1	1	no
AT1G06967	-	Chr1:13635672-13636083	q1	q2	NOTEST	0	0.0959642	inf	0	1	1	no
AT1G06970	-	Chr1:2137870-2140975	q1	q2	NOTEST	0.0423274	0.279473	2.72304	0	1	1	no
AT1G06973	-	Chr1:13657061-13657390	q1	q2	NOTEST	0	0	0	0	1	1	no
AT1G06977	-	Chr1:13700764-13703573	q1	q2	NOTEST	0.251456	0.0842549	-1.57747	0	1	1	no
AT1G06980	-	Chr1:2142938-2143977	q1	q2	NOTEST	0	0.0455152	inf	0	1	1	no
AT1G06983	-	Chr1:13838400-13839087	q1	q2	NOTEST	0	0	0	0	1	1	no
AT1G06987	-	Chr1:13857780-13858128	q1	q2	NOTEST	0.0622908	0.329491	2.40315	0	1	1	no
AT1G06990	-	Chr1:2148341-2150152	q1	q2	NOTEST	0.0104699	0	#NAME?	0	1	1	no
AT1G06993	-	Chr1:13872213-13872516	q1	q2	NOTEST	0	0.12314	inf	0	1	1	no
AT1G06997	-	Chr1:13987860-13988496	q1	q2	NOTEST	0.0258995	0.0298488	0.204745	0	1	1	no
AT1G07000	-	Chr1:2150157-2152541	q1	q2	OK	0.817303	0.572206	-0.514336	-0.623211	0.2685	0.52126	no
AT1G07003	-	Chr1:14041692-14042042	q1	q2	NOTEST	0	0	0	0	1	1	no
AT1G07007	-	Chr1:14113267-14113653	q1	q2	OK	2.51478	4.13313	0.716801	0.684431	0.25335	0.502535	no
AT1G07010	-	Chr1:2152797-2156153	q1	q2	OK	26.8249	26.6173	-0.0112076	-0.0244573	0.96585	0.985086	no
AT1G07013	-	Chr1:14155105-14155969	q1	q2	NOTEST	0.305326	0.143586	-1.08843	0	1	1	no
AT1G07017	-	Chr1:14196020-14196685	q1	q2	OK	1.03297	0.213734	-2.27291	-1.29679	0.0709	0.223617	no
AT1G07020	-	Chr1:2152797-2156153	q1	q2	OK	31.2789	26.8003	-0.22294	-0.333606	0.559	0.777807	no
AT1G07023	-	Chr1:14283370-14283751	q1	q2	OK	0	0.961278	inf	#NAME?	0.0004	0.00416174	yes
AT1G07025	-	Chr1:2157657-2158158	q1	q2	NOTEST	0	0	0	0	1	1	no
AT1G07027	-	Chr1:14285891-14286203	q1	q2	OK	0.0809593	0.631387	2.96326	1.07497	0.1567	0.372982	no
AT1G07030	-	Chr1:2158412-2160818	q1	q2	OK	29.1348	29.1467	0.000593461	0.00177349	0.9969	0.998565	no
AT1G07040	-	Chr1:2160918-2163387	q1	q2	OK	75.534	70.5269	-0.0989529	-0.322241	0.58205	0.792935	no
AT1G07050	-	Chr1:2163574-2165261	q1	q2	NOTEST	0.0140773	0.0526388	1.90276	0	1	1	no
AT1G07060	-	Chr1:2166347-2168397	q1	q2	NOTEST	0.23577	0.0568979	-2.05094	0	1	1	no
AT1G07070	-	Chr1:2168560-2169957	q1	q2	OK	28.8478	30.327	0.0721415	0.180317	0.7565	0.892631	no
AT1G07080	-	Chr1:2169976-2172194	q1	q2	OK	888.445	900.876	0.0200451	0.0567458	0.925	0.96763	no
AT1G07090	-	Chr1:2173951-2175038	q1	q2	OK	18.4358	17.8248	-0.0486264	-0.124264	0.8261	0.925401	no
AT1G07100	-	Chr1:2177884-2177958	q1	q2	NOTEST	0	0	0	0	1	1	no
AT1G07110	-	Chr1:2178021-2184193	q1	q2	OK	13.5515	10.5375	-0.362911	-1.04212	0.06925	0.220099	no
AT1G07117	-	Chr1:15884799-15885225	q1	q2	NOTEST	0	0	0	0	1	1	no
AT1G07119	-	Chr1:2184317-2188734	q1	q2	OK	3.05867	2.17583	-0.491341	-0.370783	0.56355	0.780237	no
AT1G07120	-	Chr1:2184317-2188734	q1	q2	OK	1.10766	1.3312	0.265202	0.177481	0.77475	0.901349	no
AT1G07123	-	Chr1:15942119-15942437	q1	q2	NOTEST	0.0771826	0	#NAME?	0	1	1	no
AT1G07127	-	Chr1:15943615-15943865	q1	q2	NOTEST	0	0	0	0	1	1	no
AT1G07128	-	Chr1:2184317-2188734	q1	q2	OK	2.71989	1.51455	-0.844661	-0.679633	0.25335	0.502535	no
AT1G07130	-	Chr1:2184317-2188734	q1	q2	OK	7.53778	6.07008	-0.312424	-0.470572	0.4206	0.672883	no
AT1G07133	-	Chr1:15943876-15944259	q1	q2	NOTEST	0	0	0	0	1	1	no
AT1G07135	-	Chr1:2189876-2190784	q1	q2	OK	121.512	87.5018	-0.473715	-1.445	0.01305	0.0652376	no
AT1G07140	-	Chr1:2191678-2193836	q1	q2	OK	101.13	71.2569	-0.505113	-1.63393	0.0039	0.0260198	yes
AT1G07143	-	Chr1:16131686-16132318	q1	q2	OK	0.631391	1.09907	0.799673	0.649051	0.2776	0.53272	no
AT1G07147	-	Chr1:16232414-16232773	q1	q2	NOTEST	0	0	0	0	1	1	no
AT1G07150	-	Chr1:2193940-2195996	q1	q2	OK	1.48351	0.956559	-0.633088	-0.813557	0.16015	0.378363	no
AT1G07157	-	Chr1:16401078-16401324	q1	q2	NOTEST	0.349171	0	#NAME?	0	1	1	no
AT1G07160	-	Chr1:2197853-2199773	q1	q2	NOTEST	0.199609	0.0683322	-1.54654	0	1	1	no
AT1G07163	-	Chr1:16408888-16409127	q1	q2	NOTEST	0	0.187689	inf	0	1	1	no
AT1G07167	-	Chr1:16416061-16417928	q1	q2	NOTEST	0	0.019797	inf	0	1	1	no
AT1G07170	-	Chr1:2199996-2201272	q1	q2	OK	86.0421	121.489	0.497713	1.40757	0.0126	0.0634868	no
AT1G07173	-	Chr1:16416061-16417928	q1	q2	NOTEST	0	0	0	0	1	1	no
AT1G07175	-	Chr1:2202277-2203366	q1	q2	OK	6.19001	5.02345	-0.301263	-0.383436	0.4996	0.737821	no
AT1G07177	-	Chr1:16424305-16424564	q1	q2	NOTEST	0	0	0	0	1	1	no
AT1G07180	-	Chr1:2204103-2207099	q1	q2	OK	1.73195	9.03515	2.38315	4.59727	5e-05	0.000703148	yes
AT1G07183	-	Chr1:16466013-16466321	q1	q2	NOTEST	0	0	0	0	1	1	no
AT1G07187	-	Chr1:16471281-16471983	q1	q2	NOTEST	0.2328	0.234637	0.0113371	0	1	1	no
AT1G07190	-	Chr1:2208012-2208177	q1	q2	NOTEST	0	0.762134	inf	0	1	1	no
AT1G07193	-	Chr1:16474042-16474313	q1	q2	NOTEST	0	0.166795	inf	0	1	1	no
AT1G07197	-	Chr1:16560776-16560998	q1	q2	NOTEST	0	0	0	0	1	1	no
AT1G07200	-	Chr1:2208476-2212718	q1	q2	OK	3.24745	6.13273	0.917223	2.00724	0.0013	0.0107333	yes
AT1G07210	-	Chr1:2215215-2219649	q1	q2	OK	32.7909	38.0291	0.21381	0.614898	0.284	0.540017	no
AT1G07220	-	Chr1:2215215-2219649	q1	q2	OK	1.62743	1.36552	-0.253142	-0.169566	0.7714	0.899762	no
AT1G07230	-	Chr1:2220180-2223018	q1	q2	OK	29.3018	30.0837	0.0379941	0.11916	0.83255	0.928268	no
AT1G07233	-	Chr1:16645543-16646093	q1	q2	NOTEST	0	0	0	0	1	1	no
AT1G07237	-	Chr1:16755831-16756032	q1	q2	NOTEST	0	0.813444	inf	0	1	1	no
AT1G07240	-	Chr1:2223624-2225524	q1	q2	OK	7.31195	12.5654	0.781131	1.99121	0.00045	0.00457318	yes
AT1G07247	-	Chr1:16811344-16811940	q1	q2	NOTEST	0	0	0	0	1	1	no
AT1G07250	-	Chr1:2225758-2229357	q1	q2	OK	10.7359	9.72844	-0.142159	-0.246796	0.66645	0.843294	no
AT1G07253	-	Chr1:16811344-16811940	q1	q2	NOTEST	0	0	0	0	1	1	no
AT1G07257	-	Chr1:16812745-16812944	q1	q2	NOTEST	0.376431	0	#NAME?	0	1	1	no
AT1G07260	-	Chr1:2225758-2229357	q1	q2	OK	23.5517	14.2658	-0.723268	-1.68497	0.0033	0.0228293	yes
AT1G07263	-	Chr1:16817047-16817318	q1	q2	NOTEST	0.354816	0	#NAME?	0	1	1	no
AT1G07267	-	Chr1:16817809-16818214	q1	q2	OK	0.571604	0.127278	-2.16703	-1.09069	0.1961	0.427995	no
AT1G07270	-	Chr1:2229443-2233017	q1	q2	OK	1.2926	0.939741	-0.459936	-0.607347	0.29235	0.548983	no
AT1G07273	-	Chr1:16992569-16992951	q1	q2	NOTEST	0	0.194486	inf	0	1	1	no
AT1G07277	-	Chr1:16992569-16992951	q1	q2	NOTEST	0	0	0	0	1	1	no
AT1G07280	-	Chr1:2238016-2241471	q1	q2	OK	77.9403	100.613	0.368372	1.18516	0.03905	0.147383	no
AT1G07287	-	Chr1:17012775-17013059	q1	q2	NOTEST	0	0	0	0	1	1	no
AT1G07290	-	Chr1:2242011-2244992	q1	q2	OK	6.19654	3.68896	-0.748248	-1.57993	0.0068	0.0398584	yes
AT1G07293	-	Chr1:17091838-17092082	q1	q2	NOTEST	0	0	0	0	1	1	no
AT1G07297	-	Chr1:17093277-17093560	q1	q2	NOTEST	0	0	0	0	1	1	no
AT1G07300	-	Chr1:2245692-2248961	q1	q2	OK	2.89191	5.40525	0.902342	0.397419	0.4416	0.688895	no
AT1G07303	-	Chr1:17095507-17095712	q1	q2	NOTEST	0.278918	0	#NAME?	0	1	1	no
AT1G07310	-	Chr1:2245692-2248961	q1	q2	OK	83.006	82.7771	-0.00398384	-0.0127918	0.98255	0.991856	no
AT1G07313	-	Chr1:17159422-17159704	q1	q2	OK	0.917442	0.487386	-0.912554	-0.536309	0.4676	0.710606	no
AT1G07317	-	Chr1:17278481-17278759	q1	q2	NOTEST	0.354768	0	#NAME?	0	1	1	no
AT1G07320	-	Chr1:2248966-2250529	q1	q2	OK	70.5237	52.058	-0.437987	-1.35946	0.01835	0.0841767	no
AT1G07323	-	Chr1:17295587-17296007	q1	q2	OK	50.8137	32.6161	-0.639633	-1.38507	0.01775	0.0821965	no
AT1G07327	-	Chr1:17312832-17313395	q1	q2	OK	4.83183	4.2416	-0.187959	-0.167028	0.77535	0.901798	no
AT1G07330	-	Chr1:2250919-2254036	q1	q2	NOTEST	0.0556021	0.0814086	0.550041	0	1	1	no
AT1G07333	-	Chr1:17313889-17314236	q1	q2	OK	1.14976	0.98012	-0.230301	-0.154453	0.7781	0.902895	no
AT1G07337	-	Chr1:17314500-17315180	q1	q2	NOTEST	0.290609	0.302172	0.0562922	0	1	1	no
AT1G07340	-	Chr1:2254821-2256850	q1	q2	NOTEST	0	0	0	0	1	1	no
AT1G07343	-	Chr1:17314500-17315180	q1	q2	OK	11.0327	9.16599	-0.267419	-0.252523	0.66185	0.840361	no
AT1G07347	-	Chr1:17341892-17342151	q1	q2	OK	0	3.15215	inf	#NAME?	5e-05	0.000703148	yes
AT1G07350	-	Chr1:2257383-2260187	q1	q2	OK	25.3963	21.2782	-0.255242	-0.729218	0.20515	0.440963	no
AT1G07353	-	Chr1:17348022-17348579	q1	q2	NOTEST	0	0	0	0	1	1	no
AT1G07360	-	Chr1:2260316-2262923	q1	q2	OK	50.8077	43.6509	-0.219039	-0.69811	0.2232	0.466264	no
AT1G07367	-	Chr1:17388988-17389500	q1	q2	NOTEST	0.0302871	0	#NAME?	0	1	1	no
AT1G07370	-	Chr1:2263036-2264553	q1	q2	OK	22.3899	10.1788	-1.13728	-2.77767	5e-05	0.000703148	yes
AT1G07373	-	Chr1:17392373-17393026	q1	q2	NOTEST	0.0249253	0.0538721	1.11192	0	1	1	no
AT1G07380	-	Chr1:2264633-2269121	q1	q2	OK	18.3686	25.4153	0.468455	1.44604	0.0114	0.0589108	no
AT1G07383	-	Chr1:17441717-17442062	q1	q2	NOTEST	0.0635029	0	#NAME?	0	1	1	no
AT1G07390	-	Chr1:2269621-2274901	q1	q2	OK	0.417479	0.420313	0.00976205	0.011798	0.98305	0.99198	no
AT1G07393	-	Chr1:17483904-17483957	q1	q2	OK	241.63	0	#NAME?	#NAME?	0.00865	0.0479323	yes
AT1G07397	-	Chr1:17498908-17499296	q1	q2	NOTEST	0	0	0	0	1	1	no
AT1G07400	-	Chr1:2274925-2275783	q1	q2	OK	30.5618	62.2173	1.02559	2.65158	5e-05	0.000703148	yes
AT1G07407	-	Chr1:17498908-17499296	q1	q2	NOTEST	0	0	0	0	1	1	no
AT1G07410	-	Chr1:2276029-2277524	q1	q2	OK	6.97763	8.35868	0.260539	0.537437	0.33965	0.599218	no
AT1G07413	-	Chr1:17580476-17580758	q1	q2	OK	0	0.404986	inf	#NAME?	0.02475	0.105022	no
AT1G07417	-	Chr1:17588214-17588726	q1	q2	NOTEST	0	0	0	0	1	1	no
AT1G07420	-	Chr1:2277554-2280502	q1	q2	OK	83.7916	95.1683	0.183675	0.599825	0.29185	0.548437	no
AT1G07423	-	Chr1:17588214-17588726	q1	q2	NOTEST	0	0	0	0	1	1	no
AT1G07430	-	Chr1:2280745-2282828	q1	q2	OK	0.475757	4.48705	3.23747	4.21867	5e-05	0.000703148	yes
AT1G07433	-	Chr1:17589273-17589513	q1	q2	OK	0	0.375048	inf	#NAME?	0.0864	0.256476	no
AT1G07437	-	Chr1:17589273-17589513	q1	q2	OK	0	0.424042	inf	#NAME?	0.0469	0.168154	no
AT1G07440	-	Chr1:2286184-2287791	q1	q2	OK	1.59386	1.36983	-0.218529	-0.265434	0.64585	0.831408	no
AT1G07447	-	Chr1:17604717-17605176	q1	q2	NOTEST	0.17842	0.0471937	-1.91861	0	1	1	no
AT1G07450	-	Chr1:2287925-2289336	q1	q2	OK	2.13665	1.65762	-0.366238	-0.457955	0.40755	0.661788	no
AT1G07453	-	Chr1:17670443-17670827	q1	q2	NOTEST	0	0	0	0	1	1	no
AT1G07457	-	Chr1:17695288-17696075	q1	q2	NOTEST	0.0888412	0.0465016	-0.933949	0	1	1	no
AT1G07460	-	Chr1:2289958-2291101	q1	q2	NOTEST	0	0	0	0	1	1	no
AT1G07463	-	Chr1:17695288-17696075	q1	q2	NOTEST	0.0137441	0.139118	3.33942	0	1	1	no
AT1G07467	-	Chr1:17762829-17763370	q1	q2	NOTEST	0.0541441	0	#NAME?	0	1	1	no
AT1G07470	-	Chr1:2291368-2294558	q1	q2	OK	10.2703	10.6337	0.0501718	0.123492	0.8287	0.926584	no
AT1G07473	-	Chr1:2294565-2295489	q1	q2	OK	70.7093	85.1614	0.268299	0.821702	0.14625	0.357345	no
AT1G07476	-	Chr1:2295552-2299544	q1	q2	OK	29.9722	18.8344	-0.670255	-1.08904	0.07825	0.239251	no
AT1G07477	-	Chr1:17766737-17773518	q1	q2	OK	0.732717	1.57499	1.10402	0.374842	0.63115	0.823133	no
AT1G07480	-	Chr1:2295552-2299544	q1	q2	OK	12.6455	12.4889	-0.0179838	-0.0359471	0.94795	0.977514	no
AT1G07483	-	Chr1:17837967-17838579	q1	q2	OK	2.38567	1.078	-1.14604	-0.590119	0.34685	0.605862	no
AT1G07485	-	Chr1:2301374-2302121	q1	q2	NOTEST	0.247392	0.000236285	-10.0321	0	1	1	no
AT1G07487	-	Chr1:17910778-17913344	q1	q2	NOTEST	0	0	0	0	1	1	no
AT1G07490	-	Chr1:2301374-2302121	q1	q2	NOTEST	0.080058	0.11876	0.568929	0	1	1	no
AT1G07493	-	Chr1:17961497-17961772	q1	q2	NOTEST	0	0.424334	inf	0	1	1	no
AT1G07497	-	Chr1:17964761-17964989	q1	q2	NOTEST	0	0	0	0	1	1	no
AT1G07500	-	Chr1:2304434-2312399	q1	q2	OK	0.513726	3.26467	2.66786	0.291919	0.47865	0.721031	no
AT1G07503	-	Chr1:18031953-18032156	q1	q2	NOTEST	0	0	0	0	1	1	no
AT1G07507	-	Chr1:18079155-18079354	q1	q2	NOTEST	0	0	0	0	1	1	no
AT1G07510	-	Chr1:2304434-2312399	q1	q2	OK	7.6276	9.46867	0.311933	0.97103	0.0897	0.262816	no
AT1G07513	-	Chr1:18112452-18117833	q1	q2	OK	3.06067	5.28947	0.789277	0.322459	0.69375	0.858033	no
AT1G07517	-	Chr1:18112452-18117833	q1	q2	NOTEST	0.0542301	0.115857	1.09518	0	1	1	no
AT1G07520	-	Chr1:2304434-2312399	q1	q2	NOTEST	0.0208539	0	#NAME?	0	1	1	no
AT1G07523	-	Chr1:18127989-18128287	q1	q2	NOTEST	0.0911467	0	#NAME?	0	1	1	no
AT1G07527	-	Chr1:18128523-18131678	q1	q2	NOTEST	0	0	0	0	1	1	no
AT1G07530	-	Chr1:2313580-2316507	q1	q2	OK	10.3544	13.1056	0.339946	0.972195	0.091	0.264888	no
AT1G07533	-	Chr1:18190469-18190733	q1	q2	NOTEST	0	0	0	0	1	1	no
AT1G07537	-	Chr1:18220532-18224325	q1	q2	NOTEST	0	0	0	0	1	1	no
AT1G07540	-	Chr1:2318142-2321961	q1	q2	OK	1.55671	3.48048	1.16079	2.09211	0.00075	0.00686742	yes
AT1G07543	-	Chr1:18264943-18269465	q1	q2	OK	1.43836	0.35398	-2.02268	-0.275848	0.39975	0.655418	no
AT1G07547	-	Chr1:18264943-18269465	q1	q2	OK	0.152988	0.359811	1.23382	0.184441	0.58035	0.79175	no
AT1G07550	-	Chr1:2322542-2326570	q1	q2	NOTEST	0.00351647	0.00849886	1.27314	0	1	1	no
AT1G07553	-	Chr1:18272728-18273115	q1	q2	NOTEST	0	0	0	0	1	1	no
AT1G07557	-	Chr1:18272728-18273115	q1	q2	NOTEST	0	0	0	0	1	1	no
AT1G07560	-	Chr1:2327314-2333767	q1	q2	NOTEST	0	0	0	0	1	1	no
AT1G07563	-	Chr1:18332428-18337520	q1	q2	OK	0.316643	0.744751	1.2339	0.259258	0.6607	0.839916	no
AT1G07567	-	Chr1:18332428-18337520	q1	q2	OK	3.4311	6.30699	0.87828	0.379026	0.6082	0.809494	no
AT1G07570	-	Chr1:2327314-2333767	q1	q2	OK	14.4696	16.949	0.22817	0.629121	0.2713	0.524755	no
AT1G07573	-	Chr1:18363685-18363933	q1	q2	NOTEST	0	0	0	0	1	1	no
AT1G07580	-	Chr1:2334821-2334894	q1	q2	NOTEST	0	0	0	0	1	1	no
AT1G07583	-	Chr1:18398886-18399127	q1	q2	NOTEST	0	0	0	0	1	1	no
AT1G07587	-	Chr1:18400002-18405681	q1	q2	OK	1.37353	1.65599	0.269812	0.0911551	0.90725	0.959971	no
AT1G07590	-	Chr1:2336476-2339391	q1	q2	OK	38.3466	80.876	1.07661	3.04065	5e-05	0.000703148	yes
AT1G07593	-	Chr1:18428008-18428096	q1	q2	NOTEST	0	0	0	0	1	1	no
AT1G07597	-	Chr1:18434870-18435182	q1	q2	NOTEST	0.40489	0	#NAME?	0	1	1	no
AT1G07600	-	Chr1:2336476-2339391	q1	q2	OK	1774	3758.5	1.08315	1.3076	0.025	0.105784	no
AT1G07603	-	Chr1:18517585-18521781	q1	q2	OK	0.339889	0.292255	-0.217833	-0.0094027	0.89845	0.956546	no
AT1G07607	-	Chr1:18517585-18521781	q1	q2	OK	0.727195	0.597987	-0.282228	-0.0178412	0.8584	0.940116	no
AT1G07610	-	Chr1:2341446-2342148	q1	q2	OK	4.40835	5.75979	0.385777	0.498724	0.3937	0.649743	no
AT1G07615	-	Chr1:2342197-2344314	q1	q2	OK	3.20915	4.37177	0.446028	0.836784	0.1534	0.367796	no
AT1G07617	-	Chr1:18634832-18635371	q1	q2	NOTEST	0	0	0	0	1	1	no
AT1G07620	-	Chr1:2344389-2346889	q1	q2	OK	0.956482	0.368084	-1.3777	-1.43753	0.0188	0.0857166	no
AT1G07623	-	Chr1:18640822-18641311	q1	q2	NOTEST	0	0.0422769	inf	0	1	1	no
AT1G07627	-	Chr1:18641823-18642377	q1	q2	NOTEST	0.179816	0.266333	0.566707	0	1	1	no
AT1G07630	-	Chr1:2348914-2351799	q1	q2	OK	8.97248	11.3659	0.341138	0.942682	0.10385	0.288799	no
AT1G07637	-	Chr1:18685768-18690503	q1	q2	NOTEST	0	0	0	0	1	1	no
AT1G07640	-	Chr1:2353030-2356413	q1	q2	OK	0.32488	0.248066	-0.389182	-0.406645	0.46815	0.71113	no
AT1G07645	-	Chr1:2367436-2368436	q1	q2	OK	0.116274	1.88213	4.01676	2.46564	0.01915	0.0868034	no
AT1G07647	-	Chr1:18724189-18728369	q1	q2	OK	0.643184	1.35915	1.0794	0.0793815	0.5865	0.795334	no
AT1G07650	-	Chr1:2359110-2366736	q1	q2	OK	1.34462	2.5864	0.943746	1.70519	0.00425	0.0277898	yes
AT1G07653	-	Chr1:18724189-18728369	q1	q2	OK	0.364587	0.76368	1.06671	0.234767	0.64005	0.828054	no
AT1G07657	-	Chr1:18755729-18756041	q1	q2	NOTEST	0.0810061	0.228481	1.49597	0	1	1	no
AT1G07660	-	Chr1:2368832-2369735	q1	q2	OK	64.6304	51.9908	-0.313957	-0.898883	0.1184	0.312656	no
AT1G07663	-	Chr1:18770936-18774759	q1	q2	NOTEST	0	0	0	0	1	1	no
AT1G07667	-	Chr1:18781763-18787802	q1	q2	NOTEST	0	0	0	0	1	1	no
AT1G07670	-	Chr1:2370019-2374607	q1	q2	OK	12.8581	14.3142	0.154766	0.47465	0.4011	0.656391	no
AT1G07673	-	Chr1:18794133-18794585	q1	q2	NOTEST	0	0	0	0	1	1	no
AT1G07680	-	Chr1:2376011-2377186	q1	q2	NOTEST	0.0551304	0.0972054	0.818188	0	1	1	no
AT1G07683	-	Chr1:18813669-18814351	q1	q2	OK	0.910618	8.56217	3.23306	3.62652	5e-05	0.000703148	yes
AT1G07690	-	Chr1:2377975-2379207	q1	q2	NOTEST	0.222785	0.0960098	-1.2144	0	1	1	no
AT1G07693	-	Chr1:18866196-18869933	q1	q2	OK	1.73882	1.35395	-0.360935	-0.0479701	0.83905	0.931435	no
AT1G07697	-	Chr1:18866196-18869933	q1	q2	OK	0.0497297	0.551965	3.4724	0.152341	0.28325	0.539177	no
AT1G07700	-	Chr1:2379594-2381390	q1	q2	OK	36.0879	36.8643	0.0307103	0.0906199	0.8733	0.94612	no
AT1G07702	-	Chr1:2381554-2386157	q1	q2	NOTEST	0	0	0	0	1	1	no
AT1G07703	-	Chr1:18876809-18880012	q1	q2	OK	0.512084	0.490988	-0.060692	-0.00765897	0.93165	0.970669	no
AT1G07705	-	Chr1:2381554-2386157	q1	q2	OK	7.22146	7.15019	-0.0143089	-0.036546	0.9512	0.978846	no
AT1G07707	-	Chr1:18880111-18884809	q1	q2	NOTEST	0	0	0	0	1	1	no
AT1G07710	-	Chr1:2386163-2388350	q1	q2	OK	0.368729	0.499066	0.436667	0.428041	0.4662	0.710145	no
AT1G07717	-	Chr1:18956275-18956542	q1	q2	NOTEST	0	0	0	0	1	1	no
AT1G07720	-	Chr1:2390530-2392628	q1	q2	OK	5.66616	2.1754	-1.38109	-2.546	0.0001	0.00130329	yes
AT1G07723	-	Chr1:18956706-18956925	q1	q2	NOTEST	0	0	0	0	1	1	no
AT1G07725	-	Chr1:2394800-2397399	q1	q2	NOTEST	0	0	0	0	1	1	no
AT1G07728	-	Chr1:2394800-2397399	q1	q2	OK	7.47318	6.44942	-0.212552	-0.535576	0.35075	0.609127	no
AT1G07730	-	Chr1:2397441-2400508	q1	q2	OK	0.120822	0.595359	2.30088	0.750352	0.38155	0.639311	no
AT1G07733	-	Chr1:19050297-19053731	q1	q2	OK	31.0995	30.0394	-0.050036	-0.0113176	0.97495	0.989284	no
AT1G07737	-	Chr1:19050297-19053731	q1	q2	OK	2437.16	1846.82	-0.400155	-0.614783	0.2888	0.544802	no
AT1G07740	-	Chr1:2397441-2400508	q1	q2	OK	2.21942	2.13287	-0.0573836	-0.102927	0.86525	0.943288	no
AT1G07743	-	Chr1:19050297-19053731	q1	q2	OK	3.57851	3.35174	-0.0944497	-0.0225079	0.9584	0.981684	no
AT1G07745	-	Chr1:2400588-2402942	q1	q2	OK	8.6121	10.1535	0.237542	0.53803	0.3543	0.613089	no
AT1G07747	-	Chr1:2403557-2403845	q1	q2	NOTEST	0.0998478	0	#NAME?	0	1	1	no
AT1G07750	-	Chr1:2403991-2406049	q1	q2	OK	413.538	204.832	-1.01358	-3.14871	5e-05	0.000703148	yes
AT1G07753	-	Chr1:19115556-19119382	q1	q2	OK	0.477399	0.0376427	-3.66475	-0.402404	0.30875	0.567845	no
AT1G07757	-	Chr1:19125582-19135630	q1	q2	NOTEST	0	0	0	0	1	1	no
AT1G07760	-	Chr1:2406833-2406905	q1	q2	NOTEST	0	0	0	0	1	1	no
AT1G07763	-	Chr1:19171731-19171968	q1	q2	NOTEST	0	0	0	0	1	1	no
AT1G07767	-	Chr1:19232478-19232748	q1	q2	NOTEST	0	0	0	0	1	1	no
AT1G07770	-	Chr1:2407410-2409791	q1	q2	OK	128.604	154.578	0.265392	0.829476	0.14895	0.361544	no
AT1G07773	-	Chr1:19303124-19303441	q1	q2	NOTEST	0	0	0	0	1	1	no
AT1G07777	-	Chr1:19354521-19354861	q1	q2	NOTEST	0	0.208521	inf	0	1	1	no
AT1G07780	-	Chr1:2409864-2412777	q1	q2	OK	1.12808	1.35117	0.260343	0.319087	0.5607	0.778499	no
AT1G07783	-	Chr1:19373686-19374402	q1	q2	NOTEST	0.0714674	0.0684185	-0.0628995	0	1	1	no
AT1G07787	-	Chr1:19428078-19428380	q1	q2	NOTEST	0	0	0	0	1	1	no
AT1G07790	-	Chr1:2412937-2413790	q1	q2	OK	46.4506	27.5337	-0.7545	-2.07881	0.0006	0.00576022	yes
AT1G07793	-	Chr1:19430504-19431010	q1	q2	NOTEST	0	0	0	0	1	1	no
AT1G07795	-	Chr1:2414142-2414967	q1	q2	OK	1.29211	0.771226	-0.744504	-0.732054	0.20145	0.435821	no
AT1G07800	-	Chr1:2415040-2415970	q1	q2	NOTEST	0	0.0178103	inf	0	1	1	no
AT1G07803	-	Chr1:19488754-19491650	q1	q2	OK	38.1675	52.3068	0.454654	0.46975	0.4214	0.673627	no
AT1G07807	-	Chr1:19559879-19565272	q1	q2	OK	0.245064	0.346547	0.499895	0.0324138	0.8221	0.923334	no
AT1G07810	-	Chr1:2416177-2420829	q1	q2	OK	8.93574	12.9836	0.539027	1.58524	0.00615	0.0369246	yes
AT1G07813	-	Chr1:19568587-19572204	q1	q2	OK	1.76137	1.99552	0.180066	0.0423277	0.92115	0.966057	no
AT1G07820	-	Chr1:2421088-2422066	q1	q2	OK	75.2207	44.3812	-0.761179	-2.26445	0.0002	0.00236575	yes
AT1G07823	-	Chr1:19587602-19590281	q1	q2	NOTEST	0	0.205041	inf	0	1	1	no
AT1G07827	-	Chr1:19596398-19596476	q1	q2	NOTEST	0	0	0	0	1	1	no
AT1G07830	-	Chr1:2422125-2423803	q1	q2	OK	21.4139	34.4402	0.685549	1.89978	0.00085	0.00759107	yes
AT1G07833	-	Chr1:19600226-19600467	q1	q2	NOTEST	0	0.235754	inf	0	1	1	no
AT1G07837	-	Chr1:19612686-19612959	q1	q2	NOTEST	0.231539	0.406742	0.812858	0	1	1	no
AT1G07840	-	Chr1:2424044-2432091	q1	q2	OK	21.8256	22.8074	0.0634767	0.075939	0.89285	0.954592	no
AT1G07843	-	Chr1:19699158-19699526	q1	q2	NOTEST	0	0	0	0	1	1	no
AT1G07847	-	Chr1:19708010-19711081	q1	q2	OK	16.4334	23.7977	0.534192	0.283876	0.63695	0.826488	no
AT1G07850	-	Chr1:2424044-2432091	q1	q2	OK	0.099503	0.461666	2.21404	0.300085	0.4069	0.661295	no
AT1G07853	-	Chr1:19783184-19789150	q1	q2	OK	8.34938	12.848	0.621802	0.376436	0.5502	0.77178	no
AT1G07857	-	Chr1:19796559-19796897	q1	q2	NOTEST	0	0	0	0	1	1	no
AT1G07860	-	Chr1:2424044-2432091	q1	q2	OK	1.77197	4.07135	1.20015	0.21924	0.5373	0.763736	no
AT1G07863	-	Chr1:19796559-19796897	q1	q2	NOTEST	0	0	0	0	1	1	no
AT1G07870	-	Chr1:2424044-2432091	q1	q2	OK	104.706	97.4214	-0.104034	-0.309819	0.5915	0.798504	no
AT1G07873	-	Chr1:19820004-19820432	q1	q2	NOTEST	0.0804291	0.185386	1.20474	0	1	1	no
AT1G07877	-	Chr1:19924659-19931494	q1	q2	NOTEST	0	0.0640194	inf	0	1	1	no
AT1G07880	-	Chr1:2433895-2436861	q1	q2	OK	1.75182	1.88092	0.102586	0.147494	0.79655	0.910863	no
AT1G07883	-	Chr1:19958379-19961827	q1	q2	NOTEST	0	0	0	0	1	1	no
AT1G07885	-	Chr1:2433895-2436861	q1	q2	NOTEST	0.0305714	0.0736161	1.26784	0	1	1	no
AT1G07887	-	Chr1:19963046-19969757	q1	q2	OK	1.0811	19.7641	4.19231	1.14028	0.05165	0.179901	no
AT1G07890	-	Chr1:2437280-2439665	q1	q2	OK	306.257	240.322	-0.349775	-1.12043	0.05205	0.180814	no
AT1G07893	-	Chr1:19963046-19969757	q1	q2	OK	9.68509	14.7677	0.60861	0.360611	0.6209	0.816869	no
AT1G07897	-	Chr1:19981384-19981565	q1	q2	OK	23.8484	55.1595	1.20972	1.05961	0.0692	0.220099	no
AT1G07900	-	Chr1:2442569-2443746	q1	q2	NOTEST	0	0	0	0	1	1	no
AT1G07901	-	Chr1:2443917-2445140	q1	q2	OK	68.1196	52.9536	-0.363342	-0.258147	0.6641	0.841945	no
AT1G07902	-	Chr1:2443917-2445140	q1	q2	OK	8.23007	9.18076	0.157709	0.214222	0.70935	0.867011	no
AT1G07903	-	Chr1:19981627-19981813	q1	q2	OK	6.23522	19.1454	1.61849	0.273253	0.56975	0.784682	no
AT1G07907	-	Chr1:19982613-19982926	q1	q2	NOTEST	0	0	0	0	1	1	no
AT1G07910	-	Chr1:2445436-2454645	q1	q2	OK	1.61711	2.31725	0.518995	1.06147	0.06775	0.217007	no
AT1G07913	-	Chr1:20007959-20008159	q1	q2	NOTEST	0	0	0	0	1	1	no
AT1G07917	-	Chr1:20010404-20011084	q1	q2	NOTEST	0	0	0	0	1	1	no
AT1G07920	-	Chr1:2454770-2457321	q1	q2	OK	110.859	90.8049	-0.287891	-0.932696	0.10085	0.282628	no
AT1G07923	-	Chr1:20018633-20019086	q1	q2	NOTEST	0	0	0	0	1	1	no
AT1G07927	-	Chr1:20018633-20019086	q1	q2	NOTEST	0	0	0	0	1	1	no
AT1G07930	-	Chr1:2458183-2460817	q1	q2	OK	61.7932	64.4188	0.060034	0.191769	0.7347	0.881288	no
AT1G07933	-	Chr1:20052392-20056396	q1	q2	OK	0.175437	0.499665	1.51001	0.334504	0.6481	0.833079	no
AT1G07937	-	Chr1:20093469-20093717	q1	q2	NOTEST	0	0	0	0	1	1	no
AT1G07940	-	Chr1:2462948-2465545	q1	q2	OK	66.3109	53.2457	-0.316581	-1.02276	0.07315	0.228516	no
AT1G07943	-	Chr1:20215394-20219452	q1	q2	OK	0.893218	2.71059	1.60152	0.391454	0.4837	0.724998	no
AT1G07947	-	Chr1:20226799-20227155	q1	q2	NOTEST	0.059174	0	#NAME?	0	1	1	no
AT1G07950	-	Chr1:2465728-2472806	q1	q2	OK	23.3873	18.6055	-0.329993	-0.438106	0.43955	0.687743	no
AT1G07957	-	Chr1:20259546-20262266	q1	q2	OK	0	11.9831	inf	#NAME?	0.20565	0.441451	no
AT1G07960	-	Chr1:2465728-2472806	q1	q2	OK	50.7219	59.9179	0.240377	0.513475	0.37915	0.637514	no
AT1G07963	-	Chr1:20273566-20277981	q1	q2	NOTEST	1.17503	0	#NAME?	0	1	1	no
AT1G07967	-	Chr1:20290555-20297236	q1	q2	NOTEST	0.0830294	0	#NAME?	0	1	1	no
AT1G07970	-	Chr1:2465728-2472806	q1	q2	OK	7.94142	7.8142	-0.0232997	-0.0322257	0.95585	0.980651	no
AT1G07973	-	Chr1:20321399-20321957	q1	q2	NOTEST	0	0.0341048	inf	0	1	1	no
AT1G07977	-	Chr1:20412148-20412497	q1	q2	NOTEST	0	0	0	0	1	1	no
AT1G07980	-	Chr1:2473164-2475128	q1	q2	OK	18.2702	16.8921	-0.113143	-0.297104	0.60575	0.808144	no
AT1G07983	-	Chr1:20413011-20415287	q1	q2	OK	72.0793	56.0858	-0.361951	-0.314621	0.58505	0.794496	no
AT1G07985	-	Chr1:2475225-2476167	q1	q2	OK	0.174091	0.460075	1.40203	0.924899	0.1049	0.290795	no
AT1G07987	-	Chr1:20416769-20421156	q1	q2	NOTEST	0.0873616	0	#NAME?	0	1	1	no
AT1G07990	-	Chr1:2476952-2483196	q1	q2	OK	6.73624	6.98362	0.0520318	0.139213	0.8102	0.917428	no
AT1G07993	-	Chr1:20439382-20444066	q1	q2	NOTEST	0.0567252	0.0375413	-0.595512	0	1	1	no
AT1G07997	-	Chr1:20439382-20444066	q1	q2	NOTEST	0	0	0	0	1	1	no
AT1G08000	-	Chr1:2483239-2485726	q1	q2	OK	8.82728	7.23817	-0.286343	-0.666864	0.2473	0.496017	no
AT1G08003	-	Chr1:20451082-20454266	q1	q2	OK	323.405	224.636	-0.525756	-0.454362	0.4276	0.67855	no
AT1G08005	-	Chr1:2483239-2485726	q1	q2	NOTEST	0	0	0	0	1	1	no
AT1G08007	-	Chr1:20481647-20485135	q1	q2	NOTEST	0	0	0	0	1	1	no
AT1G08010	-	Chr1:2485847-2488085	q1	q2	OK	43.9494	32.9957	-0.413568	-1.24378	0.03	0.121177	no
AT1G08013	-	Chr1:20493113-20493595	q1	q2	OK	4.15067	0.81379	-2.35062	-2.03376	0.00505	0.0316318	yes
AT1G08017	-	Chr1:20495105-20495793	q1	q2	NOTEST	0.325419	0	#NAME?	0	1	1	no
AT1G08023	-	Chr1:20495105-20495793	q1	q2	NOTEST	0.158072	0	#NAME?	0	1	1	no
AT1G08027	-	Chr1:20496760-20497288	q1	q2	NOTEST	0	0.0397084	inf	0	1	1	no
AT1G08030	-	Chr1:2489408-2493327	q1	q2	OK	6.20783	5.57193	-0.155913	-0.356339	0.53175	0.760015	no
AT1G08033	-	Chr1:20582296-20582564	q1	q2	OK	0.244165	1.68601	2.78768	1.92883	0.1911	0.42142	no
AT1G08035	-	Chr1:2494401-2498764	q1	q2	OK	4.38495	0.400045	-3.45433	-0.841064	0.03465	0.134774	no
AT1G08037	-	Chr1:20588318-20593000	q1	q2	OK	7.3779	5.4445	-0.438411	-0.373553	0.5075	0.742697	no
AT1G08040	-	Chr1:2494401-2498764	q1	q2	OK	29.4444	42.5385	0.530777	1.60198	0.0058	0.0353489	yes
AT1G08043	-	Chr1:20617312-20620146	q1	q2	OK	4.73804	2.19502	-1.11006	-0.517542	0.4692	0.712007	no
AT1G08047	-	Chr1:20617312-20620146	q1	q2	OK	0.893687	0.682132	-0.389719	-0.0526326	0.8225	0.923635	no
AT1G08050	-	Chr1:2498793-2501581	q1	q2	OK	2.30424	2.19764	-0.0683394	-0.125625	0.82895	0.926814	no
AT1G08057	-	Chr1:20745121-20745419	q1	q2	NOTEST	0	0	0	0	1	1	no
AT1G08060	-	Chr1:2501703-2511084	q1	q2	OK	2.37629	4.185	0.816519	2.15112	0.00055	0.00536359	yes
AT1G08063	-	Chr1:20796339-20798938	q1	q2	NOTEST	0.115446	0.315476	1.45031	0	1	1	no
AT1G08065	-	Chr1:2511646-2513454	q1	q2	NOTEST	0	0.0146376	inf	0	1	1	no
AT1G08070	-	Chr1:2514149-2516620	q1	q2	OK	0.561661	0.740204	0.398223	0.478835	0.40605	0.660527	no
AT1G08073	-	Chr1:20879899-20893268	q1	q2	OK	0.00282912	0.787177	8.12019	0.0852581	0.41315	0.666281	no
AT1G08077	-	Chr1:20926164-20926446	q1	q2	OK	0.235247	1.05642	2.16694	1.17251	0.30255	0.561359	no
AT1G08080	-	Chr1:2516990-2518611	q1	q2	NOTEST	0.0127338	0	#NAME?	0	1	1	no
AT1G08087	-	Chr1:20944135-20949281	q1	q2	NOTEST	0.0177286	0	#NAME?	0	1	1	no
AT1G08090	-	Chr1:2524022-2526322	q1	q2	NOTEST	0	0.0195453	inf	0	1	1	no
AT1G08093	-	Chr1:21051657-21051960	q1	q2	NOTEST	0	0.235748	inf	0	1	1	no
AT1G08097	-	Chr1:21051657-21051960	q1	q2	NOTEST	0	6.57429e-06	inf	0	1	1	no
AT1G08100	-	Chr1:2527169-2529120	q1	q2	NOTEST	0.0122028	0.0242194	0.988947	0	1	1	no
AT1G08103	-	Chr1:21052298-21053178	q1	q2	NOTEST	0.0386653	0.15351	1.98922	0	1	1	no
AT1G08105	-	Chr1:2531694-2534786	q1	q2	NOTEST	0	0	0	0	1	1	no
AT1G08107	-	Chr1:21052298-21053178	q1	q2	OK	0	22.8588	inf	#NAME?	0.225	0.468754	no
AT1G08110	-	Chr1:2535250-2537932	q1	q2	OK	118.126	146.01	0.30573	0.985753	0.08585	0.255602	no
AT1G08113	-	Chr1:21052298-21053178	q1	q2	NOTEST	0	0	0	0	1	1	no
AT1G08115	-	Chr1:2538073-2538238	q1	q2	NOTEST	1.72799	1.52427	-0.180978	0	1	1	no
AT1G08117	-	Chr1:21052298-21053178	q1	q2	NOTEST	0	0	0	0	1	1	no
AT1G08120	-	Chr1:2538614-2542362	q1	q2	OK	0.254867	0.636707	1.32089	0.403134	0.6588	0.838465	no
AT1G08123	-	Chr1:21052298-21053178	q1	q2	NOTEST	0	6.57005	inf	0	1	1	no
AT1G08125	-	Chr1:2538614-2542362	q1	q2	OK	27.9007	18.1297	-0.621946	-1.678	0.00385	0.0257763	yes
AT1G08127	-	Chr1:21060491-21060729	q1	q2	NOTEST	0	0	0	0	1	1	no
AT1G08130	-	Chr1:2542662-2547946	q1	q2	OK	17.83	19.0762	0.0974683	0.29745	0.60015	0.804081	no
AT1G08133	-	Chr1:21262038-21262657	q1	q2	NOTEST	0	0.078893	inf	0	1	1	no
AT1G08135	-	Chr1:2548495-2551544	q1	q2	NOTEST	0.00435966	0.0194967	2.16094	0	1	1	no
AT1G08137	-	Chr1:21262038-21262657	q1	q2	NOTEST	0.0622908	2.94206e-05	-11.048	0	1	1	no
AT1G08140	-	Chr1:2551934-2555229	q1	q2	OK	0.128621	0.736613	2.51779	2.33352	0.0011	0.00938464	yes
AT1G08143	-	Chr1:21267219-21267467	q1	q2	NOTEST	0.15328	0	#NAME?	0	1	1	no
AT1G08147	-	Chr1:21268097-21268414	q1	q2	NOTEST	0	0	0	0	1	1	no
AT1G08150	-	Chr1:2556190-2559228	q1	q2	OK	0.0408955	0.453956	3.47254	2.41535	0.0061	0.0366874	yes
AT1G08153	-	Chr1:21319145-21319482	q1	q2	NOTEST	0.469636	0.16219	-1.53386	0	1	1	no
AT1G08160	-	Chr1:2559412-2560432	q1	q2	NOTEST	0	0	0	0	1	1	no
AT1G08165	-	Chr1:2561448-2562316	q1	q2	NOTEST	0.0551978	0.0635209	0.202621	0	1	1	no
AT1G08170	-	Chr1:2562768-2563706	q1	q2	NOTEST	0.0152861	0.0301913	0.981912	0	1	1	no
AT1G08173	-	Chr1:21376425-21376913	q1	q2	OK	0.424031	0.82061	0.952528	0.595723	0.27575	0.530428	no
AT1G08177	-	Chr1:21407276-21407477	q1	q2	NOTEST	0	0	0	0	1	1	no
AT1G08180	-	Chr1:2564360-2565318	q1	q2	OK	0.671619	0.313745	-1.09805	-0.871162	0.12455	0.323205	no
AT1G08183	-	Chr1:21421706-21422012	q1	q2	NOTEST	0	0	0	0	1	1	no
AT1G08190	-	Chr1:2567419-2573448	q1	q2	OK	13.2743	15.9856	0.26814	0.817347	0.15415	0.369046	no
AT1G08193	-	Chr1:21475231-21475619	q1	q2	NOTEST	0	0	0	0	1	1	no
AT1G08200	-	Chr1:2573817-2576844	q1	q2	OK	89.9535	173.53	0.947934	3.03565	5e-05	0.000703148	yes
AT1G08207	-	Chr1:21581193-21581676	q1	q2	NOTEST	0.097951	0	#NAME?	0	1	1	no
AT1G08210	-	Chr1:2576983-2580754	q1	q2	OK	5.1427	7.28907	0.503208	1.1176	0.0526	0.182092	no
AT1G08213	-	Chr1:21616453-21617073	q1	q2	OK	2.62877	1.03284	-1.34777	-1.14962	0.0554	0.188247	no
AT1G08217	-	Chr1:21616453-21617073	q1	q2	NOTEST	0.0761344	0.00444254	-4.09909	0	1	1	no
AT1G08220	-	Chr1:2581021-2583390	q1	q2	OK	5.65673	6.90748	0.288192	0.57503	0.32035	0.579315	no
AT1G08223	-	Chr1:21619120-21619648	q1	q2	NOTEST	0	0.0471937	inf	0	1	1	no
AT1G08227	-	Chr1:21619120-21619648	q1	q2	NOTEST	0	0	0	0	1	1	no
AT1G08230	-	Chr1:2583593-2586969	q1	q2	OK	5.7287	2.05814	-1.47687	-2.66558	5e-05	0.000703148	yes
AT1G08237	-	Chr1:21645641-21646022	q1	q2	NOTEST	0	0	0	0	1	1	no
AT1G08240	-	Chr1:2588524-2588596	q1	q2	NOTEST	0	0	0	0	1	1	no
AT1G08247	-	Chr1:21710979-21711281	q1	q2	NOTEST	0	0.124203	inf	0	1	1	no
AT1G08250	-	Chr1:2588775-2607507	q1	q2	OK	5.18281	6.02343	0.21685	0.33554	0.56285	0.779885	no
AT1G08253	-	Chr1:21859040-21859313	q1	q2	NOTEST	0.406424	0	#NAME?	0	1	1	no
AT1G08257	-	Chr1:21901449-21901697	q1	q2	NOTEST	0	0	0	0	1	1	no
AT1G08260	-	Chr1:2588775-2607507	q1	q2	OK	1.19207	1.72375	0.532081	0.941465	0.1087	0.297075	no
AT1G08263	-	Chr1:22007824-22008111	q1	q2	NOTEST	0	0	0	0	1	1	no
AT1G08267	-	Chr1:22026461-22030289	q1	q2	NOTEST	0	0	0	0	1	1	no
AT1G08270	-	Chr1:2588775-2607507	q1	q2	OK	4.7224	7.00551	0.568972	0.431472	0.4699	0.712657	no
AT1G08273	-	Chr1:22026461-22030289	q1	q2	NOTEST	0.0935934	0.241724	1.36888	0	1	1	no
AT1G08277	-	Chr1:22075613-22075885	q1	q2	NOTEST	0.116976	0.128102	0.131075	0	1	1	no
AT1G08280	-	Chr1:2607876-2609971	q1	q2	OK	4.13473	4.35348	0.0743765	0.158681	0.777	0.902567	no
AT1G08283	-	Chr1:22076532-22077068	q1	q2	NOTEST	0.088584	0	#NAME?	0	1	1	no
AT1G08290	-	Chr1:2609995-2613377	q1	q2	OK	0.208893	1.17857	2.49621	2.42083	0.0018	0.0140441	yes
AT1G08293	-	Chr1:22087974-22088246	q1	q2	OK	1.88588	1.79177	-0.0738531	-0.0605624	0.94535	0.976415	no
AT1G08297	-	Chr1:22128870-22129201	q1	q2	NOTEST	0	0	0	0	1	1	no
AT1G08300	-	Chr1:2614773-2621546	q1	q2	OK	0.504487	1.29513	1.36021	0.829046	0.17735	0.402034	no
AT1G08307	-	Chr1:22173807-22176343	q1	q2	NOTEST	0	0	0	0	1	1	no
AT1G08310	-	Chr1:2614773-2621546	q1	q2	NOTEST	0.243452	0.294602	0.275129	0	1	1	no
AT1G08313	-	Chr1:22244178-22244406	q1	q2	NOTEST	0	0	0	0	1	1	no
AT1G08315	-	Chr1:2614773-2621546	q1	q2	OK	6.60642	4.68897	-0.494597	-0.67176	0.2224	0.465091	no
AT1G08317	-	Chr1:22261753-22266079	q1	q2	OK	23.273	25.176	0.113395	0.0815194	0.8908	0.953857	no
AT1G08320	-	Chr1:2621859-2628594	q1	q2	OK	12.6961	18.7353	0.561369	1.57725	0.0066	0.0389142	yes
AT1G08323	-	Chr1:22275483-22280593	q1	q2	OK	2.64713	0.594828	-2.15389	-0.547997	0.46555	0.709699	no
AT1G08327	-	Chr1:22313323-22313411	q1	q2	NOTEST	0	0	0	0	1	1	no
AT1G08333	-	Chr1:22343584-22349317	q1	q2	NOTEST	0.198414	0.217239	0.130766	0	1	1	no
AT1G08340	-	Chr1:2630890-2635866	q1	q2	OK	0.207915	2.46911	3.56993	1.40622	0.15155	0.365153	no
AT1G08347	-	Chr1:22394548-22394634	q1	q2	NOTEST	0	0	0	0	1	1	no
AT1G08350	-	Chr1:2630890-2635866	q1	q2	OK	12.0894	15.5386	0.362108	0.944776	0.10525	0.291457	no
AT1G08353	-	Chr1:22428240-22428327	q1	q2	OK	9.93374	7.00665	-0.503612	-2.61836	0.752	0.889972	no
AT1G08357	-	Chr1:22522488-22522725	q1	q2	NOTEST	0.175975	0	#NAME?	0	1	1	no
AT1G08360	-	Chr1:2635938-2638004	q1	q2	OK	346.085	415.094	0.262312	0.82304	0.15225	0.366083	no
AT1G08363	-	Chr1:22581098-22581302	q1	q2	NOTEST	0	0	0	0	1	1	no
AT1G08367	-	Chr1:22606785-22606960	q1	q2	NOTEST	0	0	0	0	1	1	no
AT1G08370	-	Chr1:2638036-2640663	q1	q2	OK	51.2271	52.2131	0.0275059	0.0882274	0.87585	0.947563	no
AT1G08377	-	Chr1:22612257-22612474	q1	q2	NOTEST	0	0	0	0	1	1	no
AT1G08380	-	Chr1:2640802-2641934	q1	q2	OK	804.764	722.611	-0.155347	-0.480351	0.39435	0.650261	no
AT1G08383	-	Chr1:22620084-22620307	q1	q2	NOTEST	0	0	0	0	1	1	no
AT1G08387	-	Chr1:22659660-22668651	q1	q2	NOTEST	0	0.166288	inf	0	1	1	no
AT1G08390	-	Chr1:2642071-2646048	q1	q2	OK	20.8982	18.2125	-0.198454	-0.322084	0.5699	0.784734	no
AT1G08393	-	Chr1:22728733-22729039	q1	q2	NOTEST	0.0851211	0	#NAME?	0	1	1	no
AT1G08397	-	Chr1:22740620-22740823	q1	q2	OK	4.29219	0.762143	-2.49358	-3.42433	0.161	0.379422	no
AT1G08400	-	Chr1:2642071-2646048	q1	q2	OK	2.29281	2.1205	-0.112713	-0.146109	0.79975	0.912336	no
AT1G08403	-	Chr1:22741574-22741922	q1	q2	NOTEST	0.277236	0	#NAME?	0	1	1	no
AT1G08410	-	Chr1:2646143-2649440	q1	q2	OK	6.00365	7.7471	0.367817	0.91461	0.11015	0.299264	no
AT1G08413	-	Chr1:22741574-22741922	q1	q2	OK	1.42804	0	#NAME?	#NAME?	0.00305	0.021403	yes
AT1G08417	-	Chr1:22743171-22743472	q1	q2	OK	0.908171	1.53352	0.755811	0.43044	0.42175	0.67385	no
AT1G08420	-	Chr1:2649458-2657120	q1	q2	OK	7.52411	15.2022	1.01469	3.01543	5e-05	0.000703148	yes
AT1G08427	-	Chr1:22769363-22774720	q1	q2	OK	1.38877	1.36278	-0.0272554	-0.00510751	0.88775	0.952632	no
AT1G08430	-	Chr1:2658601-2661310	q1	q2	OK	0.0831118	0.506606	2.60774	1.79968	0.01425	0.069499	no
AT1G08433	-	Chr1:22829920-22834809	q1	q2	NOTEST	0.292065	0	#NAME?	0	1	1	no
AT1G08437	-	Chr1:22829920-22834809	q1	q2	NOTEST	0.213886	0	#NAME?	0	1	1	no
AT1G08440	-	Chr1:2662966-2665584	q1	q2	NOTEST	0	0.0201284	inf	0	1	1	no
AT1G08443	-	Chr1:22867315-22867541	q1	q2	OK	2.58484	2.62004	0.0195176	0.0142239	0.9435	0.97532	no
AT1G08447	-	Chr1:22914365-22915032	q1	q2	NOTEST	0.138243	0.0278629	-2.31079	0	1	1	no
AT1G08450	-	Chr1:2667797-2671957	q1	q2	OK	14.2386	16.96	0.252333	0.66445	0.2441	0.493382	no
AT1G08453	-	Chr1:22918355-22918592	q1	q2	NOTEST	0	0	0	0	1	1	no
AT1G08457	-	Chr1:22947413-22950488	q1	q2	OK	0	0.744274	inf	#NAME?	0.2277	0.472223	no
AT1G08460	-	Chr1:2672197-2674721	q1	q2	OK	20.8958	18.8603	-0.147862	-0.428678	0.4557	0.701097	no
AT1G08463	-	Chr1:22947413-22950488	q1	q2	OK	0	0.915236	inf	#NAME?	0.17855	0.403752	no
AT1G08465	-	Chr1:2675812-2679824	q1	q2	OK	0.275024	0.747625	1.44276	1.24871	0.04125	0.153181	no
AT1G08470	-	Chr1:2682057-2684171	q1	q2	OK	12.8496	10.5248	-0.287932	-0.736778	0.1972	0.42937	no
AT1G08473	-	Chr1:22955427-22957717	q1	q2	NOTEST	0.0882445	0	#NAME?	0	1	1	no
AT1G08477	-	Chr1:22973839-22977885	q1	q2	OK	149.082	98.7857	-0.593731	-0.760231	0.1845	0.411621	no
AT1G08480	-	Chr1:2684175-2688658	q1	q2	OK	120.083	98.1012	-0.291685	-0.763275	0.18405	0.410922	no
AT1G08483	-	Chr1:22988980-22989332	q1	q2	OK	8.44721	19.625	1.21615	1.4398	0.01855	0.0848531	no
AT1G08487	-	Chr1:23003504-23003714	q1	q2	NOTEST	0	0	0	0	1	1	no
AT1G08490	-	Chr1:2684175-2688658	q1	q2	OK	20.9613	19.3051	-0.118744	-0.194084	0.7352	0.881367	no
AT1G08493	-	Chr1:23006713-23006912	q1	q2	NOTEST	0	0.86766	inf	0	1	1	no
AT1G08497	-	Chr1:23023931-23024189	q1	q2	NOTEST	0	0	0	0	1	1	no
AT1G08500	-	Chr1:2688879-2690250	q1	q2	OK	0.121665	0.39057	1.68267	1.14254	0.07675	0.23604	no
AT1G08503	-	Chr1:23030491-23030787	q1	q2	NOTEST	0	0	0	0	1	1	no
AT1G08507	-	Chr1:23032346-23033035	q1	q2	OK	4.19667	2.94648	-0.510252	-0.599563	0.29815	0.556089	no
AT1G08510	-	Chr1:2691061-2694547	q1	q2	OK	38.613	42.1633	0.1269	0.406409	0.4768	0.719535	no
AT1G08513	-	Chr1:23033402-23039787	q1	q2	OK	0.552483	3.40131	2.62209	0.810644	0.37075	0.628727	no
AT1G08517	-	Chr1:23068046-23068354	q1	q2	NOTEST	0	0	0	0	1	1	no
AT1G08520	-	Chr1:2696380-2703162	q1	q2	OK	17.1086	12.8335	-0.414808	-0.925372	0.11095	0.300581	no
AT1G08523	-	Chr1:23077195-23077601	q1	q2	NOTEST	0	0	0	0	1	1	no
AT1G08530	-	Chr1:2696380-2703162	q1	q2	OK	25.4615	28.5621	0.165786	0.317708	0.57815	0.79101	no
AT1G08533	-	Chr1:23173285-23179248	q1	q2	OK	2.57859	12.3522	2.26011	1.20291	0.10195	0.284874	no
AT1G08537	-	Chr1:23173285-23179248	q1	q2	OK	1.11663	1.29057	0.20886	0.0732758	0.8991	0.956889	no
AT1G08540	-	Chr1:2703294-2706860	q1	q2	OK	12.057	7.98411	-0.594669	-1.55487	0.0064	0.0380018	yes
AT1G08543	-	Chr1:23179398-23185151	q1	q2	NOTEST	0	0	0	0	1	1	no
AT1G08547	-	Chr1:23179398-23185151	q1	q2	OK	1.84545	0.873411	-1.07924	-0.114932	0.6542	0.836261	no
AT1G08550	-	Chr1:2706867-2711000	q1	q2	OK	7.56267	6.65623	-0.18419	-0.118947	0.8751	0.947239	no
AT1G08553	-	Chr1:23215952-23219393	q1	q2	NOTEST	0	0	0	0	1	1	no
AT1G08557	-	Chr1:23227531-23230818	q1	q2	OK	0.314052	0.967467	1.62321	0.255833	0.5637	0.780275	no
AT1G08560	-	Chr1:2706867-2711000	q1	q2	OK	337.559	115.387	-1.54866	-4.78492	5e-05	0.000703148	yes
AT1G08563	-	Chr1:23252139-23257546	q1	q2	NOTEST	0	0.233121	inf	0	1	1	no
AT1G08567	-	Chr1:23252139-23257546	q1	q2	NOTEST	0	0.0669103	inf	0	1	1	no
AT1G08570	-	Chr1:2712693-2714833	q1	q2	OK	266.319	231.548	-0.201845	-0.622669	0.2797	0.534892	no
AT1G08573	-	Chr1:23262294-23263024	q1	q2	OK	0.169511	0.354222	1.06327	0.537552	0.3725	0.630625	no
AT1G08577	-	Chr1:23271415-23274340	q1	q2	OK	0	0.643096	inf	#NAME?	0.18515	0.412457	no
AT1G08580	-	Chr1:2714993-2716532	q1	q2	OK	42.4492	37.1515	-0.192317	-0.541287	0.34385	0.60298	no
AT1G08583	-	Chr1:23314784-23320427	q1	q2	NOTEST	0	0	0	0	1	1	no
AT1G08587	-	Chr1:23365724-23365930	q1	q2	NOTEST	0	0	0	0	1	1	no
AT1G08590	-	Chr1:2718537-2722280	q1	q2	OK	0.450968	0.634332	0.492213	0.306551	0.5862	0.79503	no
AT1G08592	-	Chr1:2718537-2722280	q1	q2	OK	1.07634	0.992654	-0.116766	-0.0831852	0.86255	0.942057	no
AT1G08600	-	Chr1:2723676-2735819	q1	q2	OK	6.72901	6.7641	0.00750338	0.0204601	0.97005	0.986829	no
AT1G08603	-	Chr1:23415639-23415849	q1	q2	NOTEST	0	0	0	0	1	1	no
AT1G08607	-	Chr1:23494642-23498381	q1	q2	NOTEST	0	0.0322993	inf	0	1	1	no
AT1G08610	-	Chr1:2723676-2735819	q1	q2	OK	2.10271	3.14771	0.582052	0.568029	0.3215	0.580514	no
AT1G08613	-	Chr1:23514851-23515147	q1	q2	NOTEST	0	0.376454	inf	0	1	1	no
AT1G08620	-	Chr1:2736597-2747967	q1	q2	OK	5.77484	9.41793	0.70563	0.829678	0.1547	0.369983	no
AT1G08623	-	Chr1:23640069-23640371	q1	q2	NOTEST	0	0	0	0	1	1	no
AT1G08627	-	Chr1:23640069-23640371	q1	q2	NOTEST	0	0.755878	inf	0	1	1	no
AT1G08630	-	Chr1:2736597-2747967	q1	q2	OK	152.281	87.013	-0.807429	-2.30392	5e-05	0.000703148	yes
AT1G08633	-	Chr1:23657505-23664793	q1	q2	NOTEST	0.119308	0	#NAME?	0	1	1	no
AT1G08637	-	Chr1:23691268-23691584	q1	q2	NOTEST	0.0784517	0	#NAME?	0	1	1	no
AT1G08640	-	Chr1:2748360-2751620	q1	q2	OK	36.7963	35.4722	-0.0528706	-0.16459	0.77575	0.902013	no
AT1G08643	-	Chr1:23701177-23701304	q1	q2	OK	161.641	98.8754	-0.709108	-0.744145	0.1837	0.410315	no
AT1G08645	-	Chr1:2751812-2753809	q1	q2	OK	0.312142	0.382217	0.292189	0.0492336	0.87445	0.946829	no
AT1G08647	-	Chr1:23740492-23745385	q1	q2	NOTEST	0	0	0	0	1	1	no
AT1G08650	-	Chr1:2751812-2753809	q1	q2	OK	18.1392	13.3831	-0.438706	-1.17102	0.04185	0.154807	no
AT1G08653	-	Chr1:23807640-23807852	q1	q2	NOTEST	0	0	0	0	1	1	no
AT1G08657	-	Chr1:23824486-23827136	q1	q2	OK	23.8719	17.3754	-0.458266	-0.546245	0.3452	0.604086	no
AT1G08660	-	Chr1:2756903-2759889	q1	q2	OK	23.9154	28.538	0.254943	0.763607	0.18735	0.415574	no
AT1G08663	-	Chr1:23840887-23844438	q1	q2	OK	4.19608	4.06312	-0.0464519	-0.0224693	0.9694	0.986553	no
AT1G08667	-	Chr1:23850571-23855658	q1	q2	OK	12.0983	3.13386	-1.94879	-0.455235	0.50475	0.740789	no
AT1G08670	-	Chr1:2760182-2761599	q1	q2	OK	1.44029	0.429127	-1.74689	-1.67195	0.0063	0.0375354	yes
AT1G08673	-	Chr1:23895659-23896006	q1	q2	NOTEST	0	0	0	0	1	1	no
AT1G08677	-	Chr1:23950793-23951106	q1	q2	NOTEST	0.231487	0	#NAME?	0	1	1	no
AT1G08680	-	Chr1:2762583-2769508	q1	q2	OK	12.5509	15.288	0.284618	0.823014	0.1478	0.359376	no
AT1G08683	-	Chr1:23950793-23951106	q1	q2	NOTEST	0.0322546	0	#NAME?	0	1	1	no
AT1G08695	-	Chr1:2762583-2769508	q1	q2	NOTEST	0	0.133671	inf	0	1	1	no
AT1G08697	-	Chr1:23964147-23964418	q1	q2	NOTEST	0	0	0	0	1	1	no
AT1G08700	-	Chr1:2769614-2771477	q1	q2	OK	52.9292	64.0981	0.276217	0.890343	0.1168	0.309794	no
AT1G08703	-	Chr1:23966434-23968512	q1	q2	OK	0.246887	0.55266	1.16254	0.216617	0.6361	0.826299	no
AT1G08707	-	Chr1:23973728-23974789	q1	q2	OK	1.02885	0.480423	-1.09866	-0.369755	0.5903	0.797705	no
AT1G08710	-	Chr1:2771619-2773531	q1	q2	OK	13.2494	11.992	-0.14386	-0.351912	0.5477	0.770177	no
AT1G08713	-	Chr1:23975084-23978335	q1	q2	NOTEST	0.00413527	0.0790248	4.25625	0	1	1	no
AT1G08717	-	Chr1:24009578-24009843	q1	q2	NOTEST	0	0	0	0	1	1	no
AT1G08720	-	Chr1:2773940-2779308	q1	q2	OK	6.99545	7.3245	0.066312	0.178668	0.75685	0.892893	no
AT1G08723	-	Chr1:24019472-24023424	q1	q2	NOTEST	0.285759	0	#NAME?	0	1	1	no
AT1G08727	-	Chr1:24050005-24053923	q1	q2	OK	13.2001	23.6175	0.839301	0.43194	0.48785	0.728462	no
AT1G08730	-	Chr1:2779437-2788477	q1	q2	NOTEST	0.0408	0.0619663	0.602916	0	1	1	no
AT1G08733	-	Chr1:24129835-24136109	q1	q2	NOTEST	0.0623865	0	#NAME?	0	1	1	no
AT1G08735	-	Chr1:2790289-2793641	q1	q2	NOTEST	0	0	0	0	1	1	no
AT1G08737	-	Chr1:24191178-24196337	q1	q2	OK	0	5.59666	inf	#NAME?	0.2404	0.488856	no
AT1G08740	-	Chr1:2795642-2800081	q1	q2	NOTEST	0	0	0	0	1	1	no
AT1G08743	-	Chr1:24222946-24223187	q1	q2	OK	0	1.30297	inf	#NAME?	0.00485	0.0307089	yes
AT1G08747	-	Chr1:24229062-24233523	q1	q2	OK	58.4139	30.8567	-0.920728	-0.378063	0.7472	0.88674	no
AT1G08750	-	Chr1:2801041-2804711	q1	q2	OK	10.2671	8.17105	-0.329434	-0.77703	0.18175	0.407564	no
AT1G08753	-	Chr1:24295168-24298608	q1	q2	OK	14.7529	11.4533	-0.365233	-0.151846	0.79665	0.910928	no
AT1G08757	-	Chr1:24339370-24340154	q1	q2	NOTEST	0.114057	0.0445416	-1.35653	0	1	1	no
AT1G08760	-	Chr1:2805043-2808623	q1	q2	OK	9.68631	9.03374	-0.100624	-0.280831	0.6221	0.817577	no
AT1G08763	-	Chr1:24345646-24345921	q1	q2	NOTEST	0	0	0	0	1	1	no
AT1G08767	-	Chr1:24376614-24376890	q1	q2	NOTEST	0	0	0	0	1	1	no
AT1G08770	-	Chr1:2808759-2809775	q1	q2	OK	40.3824	35.073	-0.203367	-0.587899	0.3062	0.565135	no
AT1G08773	-	Chr1:24447826-24448071	q1	q2	NOTEST	0	0	0	0	1	1	no
AT1G08777	-	Chr1:24472727-24476891	q1	q2	NOTEST	0	0	0	0	1	1	no
AT1G08780	-	Chr1:2809777-2811313	q1	q2	OK	35.1107	34.6369	-0.019604	-0.0518075	0.92825	0.969098	no
AT1G08787	-	Chr1:24544545-24544782	q1	q2	NOTEST	0	0	0	0	1	1	no
AT1G08790	-	Chr1:2811988-2812782	q1	q2	NOTEST	0.0181131	0	#NAME?	0	1	1	no
AT1G08797	-	Chr1:24551806-24558322	q1	q2	NOTEST	0	0	0	0	1	1	no
AT1G08800	-	Chr1:2812817-2818071	q1	q2	OK	5.25156	8.97932	0.773862	2.16163	0.00045	0.00457318	yes
AT1G08803	-	Chr1:24551806-24558322	q1	q2	OK	0.417845	1.59412	1.93172	0.181706	0.4881	0.728679	no
AT1G08807	-	Chr1:24576761-24577005	q1	q2	OK	1.7175	0.829038	-1.0508	-0.509399	0.33635	0.595648	no
AT1G08810	-	Chr1:2819064-2820478	q1	q2	OK	5.21753	19.2598	1.88415	3.74319	5e-05	0.000703148	yes
AT1G08817	-	Chr1:24675158-24675406	q1	q2	NOTEST	0	0	0	0	1	1	no
AT1G08820	-	Chr1:2821353-2825481	q1	q2	OK	55.6132	53.5108	-0.0555979	-0.177391	0.75445	0.891113	no
AT1G08823	-	Chr1:24712211-24712790	q1	q2	NOTEST	0	0	0	0	1	1	no
AT1G08827	-	Chr1:24712211-24712790	q1	q2	NOTEST	0	0	0	0	1	1	no
AT1G08830	-	Chr1:2827059-2841134	q1	q2	OK	90.5346	203.23	1.16657	2.32237	0.0071	0.0412484	yes
AT1G08833	-	Chr1:24721320-24721663	q1	q2	NOTEST	0	0	0	0	1	1	no
AT1G08840	-	Chr1:2827059-2841134	q1	q2	OK	0.685849	1.24919	0.865033	0.279277	0.5408	0.765776	no
AT1G08843	-	Chr1:24745573-24745815	q1	q2	NOTEST	0	0	0	0	1	1	no
AT1G08845	-	Chr1:2827059-2841134	q1	q2	OK	13.3716	16.2181	0.278435	0.109084	0.7519	0.889954	no
AT1G08847	-	Chr1:24912511-24912977	q1	q2	NOTEST	0	0	0	0	1	1	no
AT1G08853	-	Chr1:24945483-24955694	q1	q2	NOTEST	0.0855966	0	#NAME?	0	1	1	no
AT1G08857	-	Chr1:24945483-24955694	q1	q2	OK	1.25324	1.60201	0.35422	0.235458	0.66845	0.844397	no
AT1G08860	-	Chr1:2841968-2846350	q1	q2	OK	23.9721	10.7852	-1.1523	-3.20371	5e-05	0.000703148	yes
AT1G08863	-	Chr1:24964332-24964615	q1	q2	NOTEST	0	0	0	0	1	1	no
AT1G08867	-	Chr1:24969873-24974946	q1	q2	NOTEST	0	0	0	0	1	1	no
AT1G08870	-	Chr1:2846535-2846608	q1	q2	NOTEST	0	0	0	0	1	1	no
AT1G08877	-	Chr1:25017841-25019057	q1	q2	NOTEST	0	0	0	0	1	1	no
AT1G08880	-	Chr1:2846893-2848100	q1	q2	OK	65.6665	59.1147	-0.15164	-0.472573	0.4098	0.663419	no
AT1G08883	-	Chr1:25019104-25022891	q1	q2	NOTEST	0	0	0	0	1	1	no
AT1G08887	-	Chr1:25027118-25027355	q1	q2	NOTEST	0	0	0	0	1	1	no
AT1G08890	-	Chr1:2848148-2852270	q1	q2	OK	0.561541	1.03958	0.888542	0.997483	0.08895	0.261495	no
AT1G08893	-	Chr1:25032593-25033048	q1	q2	NOTEST	0	0	0	0	1	1	no
AT1G08897	-	Chr1:25032593-25033048	q1	q2	NOTEST	0	0	0	0	1	1	no
AT1G08900	-	Chr1:2852362-2855941	q1	q2	NOTEST	0.0137197	0.0540711	1.97861	0	1	1	no
AT1G08903	-	Chr1:25119572-25119824	q1	q2	NOTEST	0	0	0	0	1	1	no
AT1G08907	-	Chr1:25139088-25139293	q1	q2	NOTEST	0	0.305446	inf	0	1	1	no
AT1G08910	-	Chr1:2856161-2861170	q1	q2	OK	3.45389	6.55506	0.924388	2.22516	0.00025	0.00284345	yes
AT1G08913	-	Chr1:25145044-25145523	q1	q2	NOTEST	0	0.0362493	inf	0	1	1	no
AT1G08920	-	Chr1:2867202-2870745	q1	q2	OK	13.12	14.8708	0.180719	0.467746	0.41865	0.671503	no
AT1G08923	-	Chr1:25174144-25174393	q1	q2	NOTEST	0.15144	0	#NAME?	0	1	1	no
AT1G08927	-	Chr1:25219562-25219954	q1	q2	NOTEST	0	0	0	0	1	1	no
AT1G08930	-	Chr1:2873299-2877270	q1	q2	NOTEST	0.0338471	0.203251	2.58615	0	1	1	no
AT1G08933	-	Chr1:25219562-25219954	q1	q2	NOTEST	0	0	0	0	1	1	no
AT1G08937	-	Chr1:25262133-25265861	q1	q2	NOTEST	0	0	0	0	1	1	no
AT1G08940	-	Chr1:2877429-2879169	q1	q2	OK	0.309832	2.50902	3.01756	2.84218	0.00015	0.00184824	yes
AT1G08947	-	Chr1:25338080-25338392	q1	q2	NOTEST	0	0	0	0	1	1	no
AT1G08950	-	Chr1:2879302-2879374	q1	q2	NOTEST	0	0	0	0	1	1	no
AT1G08953	-	Chr1:25386023-25391258	q1	q2	NOTEST	0	0	0	0	1	1	no
AT1G08960	-	Chr1:2879505-2882234	q1	q2	OK	3.37507	3.87934	0.200894	0.414101	0.4569	0.702223	no
AT1G08963	-	Chr1:25477669-25480580	q1	q2	OK	0.281308	0.792304	1.4939	0.211286	0.6165	0.8145	no
AT1G08967	-	Chr1:25536811-25537318	q1	q2	NOTEST	0.268512	0.297029	0.145619	0	1	1	no
AT1G08970	-	Chr1:2882490-2884342	q1	q2	OK	96.0547	62.5865	-0.618005	-1.95493	0.00085	0.00759107	yes
AT1G08973	-	Chr1:25596553-25599350	q1	q2	OK	3.4588	1.29714	-1.41493	-0.275604	0.397	0.652683	no
AT1G08977	-	Chr1:25612600-25612883	q1	q2	NOTEST	0.104734	0	#NAME?	0	1	1	no
AT1G08980	-	Chr1:2884350-2886621	q1	q2	OK	156.428	132.379	-0.240833	-0.780139	0.17185	0.393904	no
AT1G08983	-	Chr1:25617342-25617842	q1	q2	NOTEST	0	0	0	0	1	1	no
AT1G08985	-	Chr1:2887244-2887706	q1	q2	OK	1.28207	0.326558	-1.97306	-1.48563	0.10195	0.284874	no
AT1G08987	-	Chr1:25646038-25649254	q1	q2	OK	0	23.1552	inf	#NAME?	0.1851	0.412433	no
AT1G08990	-	Chr1:2888426-2890965	q1	q2	OK	0.576961	1.09983	0.930735	1.13982	0.04805	0.171051	no
AT1G08993	-	Chr1:25740061-25740329	q1	q2	NOTEST	0.122082	0	#NAME?	0	1	1	no
AT1G08997	-	Chr1:25751562-25751882	q1	q2	NOTEST	0.227976	0	#NAME?	0	1	1	no
AT1G09000	-	Chr1:2891018-2899446	q1	q2	OK	3.63155	3.51621	-0.0465626	-0.0467142	0.93695	0.972764	no
AT1G09003	-	Chr1:25768538-25772650	q1	q2	NOTEST	0	0	0	0	1	1	no
AT1G09007	-	Chr1:25785505-25787611	q1	q2	NOTEST	0	0	0	0	1	1	no
AT1G09010	-	Chr1:2891018-2899446	q1	q2	OK	17.7115	19.3373	0.126697	0.370569	0.52005	0.752047	no
AT1G09013	-	Chr1:25845891-25850131	q1	q2	NOTEST	0	0	0	0	1	1	no
AT1G09017	-	Chr1:25893304-25893649	q1	q2	NOTEST	0	0	0	0	1	1	no
AT1G09020	-	Chr1:2899775-2904862	q1	q2	OK	19.1467	23.0846	0.269838	0.828401	0.14745	0.358899	no
AT1G09023	-	Chr1:25921324-25926267	q1	q2	NOTEST	0.170552	0.123975	-0.460154	0	1	1	no
AT1G09027	-	Chr1:25926848-25927337	q1	q2	OK	240.134	616.622	1.36055	0.891224	0.1294	0.330924	no
AT1G09030	-	Chr1:2908610-2909032	q1	q2	NOTEST	0	0.113849	inf	0	1	1	no
AT1G09033	-	Chr1:25954831-25955368	q1	q2	NOTEST	0	0.135932	inf	0	1	1	no
AT1G09037	-	Chr1:25954831-25955368	q1	q2	NOTEST	0	0	0	0	1	1	no
AT1G09040	-	Chr1:2911249-2915406	q1	q2	OK	1.24498	2.04128	0.713354	1.27562	0.02705	0.112241	no
AT1G09043	-	Chr1:25996142-25996343	q1	q2	NOTEST	0	0.419802	inf	0	1	1	no
AT1G09047	-	Chr1:25996564-25997011	q1	q2	NOTEST	0	0	0	0	1	1	no
AT1G09050	-	Chr1:2916967-2925826	q1	q2	OK	0.967914	1.25759	0.377714	0.319343	0.58575	0.794882	no
AT1G09053	-	Chr1:26038904-26042741	q1	q2	NOTEST	0.000369477	0.00012652	-1.54612	0	1	1	no
AT1G09057	-	Chr1:26111317-26111522	q1	q2	NOTEST	0	0	0	0	1	1	no
AT1G09060	-	Chr1:2916967-2925826	q1	q2	OK	7.2811	9.65309	0.406835	1.07189	0.0633	0.206823	no
AT1G09063	-	Chr1:26131293-26133539	q1	q2	NOTEST	0.102792	0	#NAME?	0	1	1	no
AT1G09067	-	Chr1:26148020-26153600	q1	q2	NOTEST	0.590198	0.323881	-0.865733	0	1	1	no
AT1G09070	-	Chr1:2927501-2929107	q1	q2	OK	402.611	306.016	-0.395778	-1.15056	0.04365	0.159665	no
AT1G09073	-	Chr1:26182155-26183684	q1	q2	NOTEST	0.468798	0.813594	0.795342	0	1	1	no
AT1G09077	-	Chr1:26186390-26186596	q1	q2	NOTEST	0.336127	0.363241	0.111924	0	1	1	no
AT1G09080	-	Chr1:2929216-2931850	q1	q2	NOTEST	0.126985	0.0205595	-2.62678	0	1	1	no
AT1G09083	-	Chr1:26189774-26191404	q1	q2	OK	17.8732	18.8124	0.0738818	0.00599406	0.9626	0.983204	no
AT1G09087	-	Chr1:26189774-26191404	q1	q2	OK	24.5024	6.35189	-1.94767	-1.49386	0.5207	0.752447	no
AT1G09090	-	Chr1:2932738-2939363	q1	q2	NOTEST	0.00379108	0	#NAME?	0	1	1	no
AT1G09097	-	Chr1:26207813-26208030	q1	q2	NOTEST	0	0	0	0	1	1	no
AT1G09100	-	Chr1:2932738-2939363	q1	q2	OK	23.3483	18.3817	-0.345047	-0.970629	0.0912	0.265176	no
AT1G09103	-	Chr1:26209716-26210001	q1	q2	NOTEST	0	0	0	0	1	1	no
AT1G09107	-	Chr1:26271540-26272267	q1	q2	NOTEST	0	0	0	0	1	1	no
AT1G09110	-	Chr1:2939416-2939488	q1	q2	NOTEST	0	0	0	0	1	1	no
AT1G09113	-	Chr1:26271540-26272267	q1	q2	NOTEST	0	0	0	0	1	1	no
AT1G09117	-	Chr1:26281565-26281767	q1	q2	NOTEST	0	0	0	0	1	1	no
AT1G09123	-	Chr1:26308148-26308427	q1	q2	NOTEST	0	0	0	0	1	1	no
AT1G09127	-	Chr1:26355787-26357731	q1	q2	NOTEST	0	0.0687507	inf	0	1	1	no
AT1G09130	-	Chr1:2939567-2942345	q1	q2	OK	73.0385	65.1801	-0.164225	-0.527005	0.3555	0.614125	no
AT1G09133	-	Chr1:26382597-26382799	q1	q2	NOTEST	0	0	0	0	1	1	no
AT1G09137	-	Chr1:26425752-26425999	q1	q2	NOTEST	0	0	0	0	1	1	no
AT1G09140	-	Chr1:2942537-2945976	q1	q2	OK	68.5077	76.0369	0.150435	0.477355	0.40965	0.663381	no
AT1G09143	-	Chr1:26432296-26434538	q1	q2	OK	1.47209	0	#NAME?	#NAME?	0.2461	0.494603	no
AT1G09147	-	Chr1:26445044-26445798	q1	q2	NOTEST	9.86816e-06	0	#NAME?	0	1	1	no
AT1G09150	-	Chr1:2946029-2949159	q1	q2	OK	69.4808	66.1809	-0.0702001	-0.222496	0.7054	0.864397	no
AT1G09153	-	Chr1:26445044-26445798	q1	q2	NOTEST	0.0457758	0	#NAME?	0	1	1	no
AT1G09155	-	Chr1:2949620-2950989	q1	q2	OK	2.23228	2.50489	0.166224	0.239301	0.67235	0.84617	no
AT1G09157	-	Chr1:2951634-2952490	q1	q2	OK	0.132791	1.31081	3.30323	2.2691	0.00925	0.0503795	no
AT1G09160	-	Chr1:2952596-2955745	q1	q2	OK	15.8551	18.9546	0.257601	0.75283	0.1874	0.415574	no
AT1G09163	-	Chr1:26488133-26488333	q1	q2	NOTEST	0.302592	0	#NAME?	0	1	1	no
AT1G09167	-	Chr1:26502908-26506672	q1	q2	OK	0.385993	1.61364	2.06367	0.169519	0.34285	0.602081	no
AT1G09170	-	Chr1:2956260-2962546	q1	q2	NOTEST	0.00958136	0.00344874	-1.47416	0	1	1	no
AT1G09173	-	Chr1:26542321-26542675	q1	q2	NOTEST	0	0	0	0	1	1	no
AT1G09176	-	Chr1:2964014-2964727	q1	q2	NOTEST	0.0220042	0.0253594	0.204745	0	1	1	no
AT1G09177	-	Chr1:26542321-26542675	q1	q2	NOTEST	0	0	0	0	1	1	no
AT1G09180	-	Chr1:2965022-2965972	q1	q2	OK	2.2488	1.74478	-0.36611	-0.423704	0.44975	0.696075	no
AT1G09183	-	Chr1:26544623-26544852	q1	q2	NOTEST	0	0	0	0	1	1	no
AT1G09187	-	Chr1:26569596-26569972	q1	q2	NOTEST	0.116799	0	#NAME?	0	1	1	no
AT1G09190	-	Chr1:2966119-2967733	q1	q2	OK	1.4131	1.63433	0.209843	0.289862	0.61625	0.8145	no
AT1G09193	-	Chr1:26687057-26691281	q1	q2	OK	0.13511	0.829353	2.61786	0.188752	0.2803	0.535601	no
AT1G09195	-	Chr1:2967939-2971568	q1	q2	OK	1.23787	1.143	-0.115039	-0.161627	0.76955	0.898644	no
AT1G09197	-	Chr1:26697371-26697740	q1	q2	NOTEST	0.0669268	0	#NAME?	0	1	1	no
AT1G09200	-	Chr1:2971570-2972334	q1	q2	OK	117.376	35.8254	-1.71209	-4.96134	5e-05	0.000703148	yes
AT1G09207	-	Chr1:26772595-26772881	q1	q2	NOTEST	0	0	0	0	1	1	no
AT1G09210	-	Chr1:2972637-2977002	q1	q2	OK	72.2915	48.1452	-0.586433	-1.86732	0.00095	0.00829709	yes
AT1G09217	-	Chr1:26794195-26794614	q1	q2	NOTEST	0	0	0	0	1	1	no
AT1G09220	-	Chr1:2977791-2979466	q1	q2	OK	0.674589	0.561005	-0.265997	-0.283286	0.6149	0.813461	no
AT1G09223	-	Chr1:26860109-26863454	q1	q2	OK	0.666524	2.02599	1.6039	0.0398909	0.49045	0.730837	no
AT1G09227	-	Chr1:26873394-26873938	q1	q2	NOTEST	0	0	0	0	1	1	no
AT1G09230	-	Chr1:2979510-2982713	q1	q2	OK	9.90396	9.18068	-0.109404	-0.257825	0.6591	0.838758	no
AT1G09233	-	Chr1:26874063-26880064	q1	q2	OK	0.605325	0	#NAME?	#NAME?	0.18525	0.412573	no
AT1G09237	-	Chr1:26895255-26895298	q1	q2	NOTEST	0	0	0	0	1	1	no
AT1G09240	-	Chr1:2984828-2986231	q1	q2	NOTEST	0	0.0251483	inf	0	1	1	no
AT1G09243	-	Chr1:26904261-26904744	q1	q2	NOTEST	0	0.0892224	inf	0	1	1	no
AT1G09245	-	Chr1:2986873-2987393	q1	q2	NOTEST	0	0	0	0	1	1	no
AT1G09247	-	Chr1:26920411-26924431	q1	q2	OK	7.89397	6.56875	-0.265133	-0.105286	0.88545	0.951282	no
AT1G09250	-	Chr1:2989140-2990427	q1	q2	OK	1.07305	0.413296	-1.37648	-1.38837	0.02445	0.104086	no
AT1G09253	-	Chr1:26931851-26935825	q1	q2	OK	9.00181	6.91087	-0.381347	-0.194399	0.7739	0.900959	no
AT1G09257	-	Chr1:26931851-26935825	q1	q2	OK	1.03774	0.474808	-1.12803	-0.288159	0.6632	0.841312	no
AT1G09260	-	Chr1:2993380-2993820	q1	q2	NOTEST	0.209864	0	#NAME?	0	1	1	no
AT1G09263	-	Chr1:26973566-26981046	q1	q2	NOTEST	0	0	0	0	1	1	no
AT1G09267	-	Chr1:27029115-27031461	q1	q2	OK	1.87201	0.722432	-1.37366	-0.289066	0.49945	0.737821	no
AT1G09270	-	Chr1:2994330-3001362	q1	q2	OK	49.9572	45.3442	-0.139773	-0.416421	0.4719	0.714709	no
AT1G09273	-	Chr1:27042716-27043026	q1	q2	NOTEST	0	0	0	0	1	1	no
AT1G09277	-	Chr1:27073230-27073709	q1	q2	NOTEST	0	0	0	0	1	1	no
AT1G09280	-	Chr1:2994330-3001362	q1	q2	OK	8.80924	8.61955	-0.0314048	-0.037108	0.9473	0.977179	no
AT1G09283	-	Chr1:27073230-27073709	q1	q2	NOTEST	0	0	0	0	1	1	no
AT1G09287	-	Chr1:27078523-27081641	q1	q2	OK	1.11602	0.720772	-0.630753	-0.0738293	0.7138	0.870271	no
AT1G09290	-	Chr1:3001438-3008381	q1	q2	OK	14.9545	15.6279	0.0635369	0.14375	0.80135	0.913268	no
AT1G09293	-	Chr1:27090632-27090945	q1	q2	OK	2.0538	4.33493	1.07771	0.862204	0.15255	0.366385	no
AT1G09297	-	Chr1:27118176-27119918	q1	q2	NOTEST	0.227826	0.0860905	-1.40401	0	1	1	no
AT1G09300	-	Chr1:3001438-3008381	q1	q2	OK	3.04396	5.15984	0.761376	1.04365	0.0777	0.237951	no
AT1G09303	-	Chr1:27120156-27123029	q1	q2	NOTEST	0	0	0	0	1	1	no
AT1G09307	-	Chr1:27276710-27277043	q1	q2	NOTEST	0	0.182575	inf	0	1	1	no
AT1G09310	-	Chr1:3008909-3012407	q1	q2	OK	1.60346	1.3964	-0.199482	-0.157698	0.7852	0.906475	no
AT1G09313	-	Chr1:27305685-27306118	q1	q2	NOTEST	0	0	0	0	1	1	no
AT1G09317	-	Chr1:27312953-27314644	q1	q2	NOTEST	0	0	0	0	1	1	no
AT1G09320	-	Chr1:3008909-3012407	q1	q2	OK	2.33156	2.19379	-0.0878715	-0.14403	0.80775	0.916576	no
AT1G09323	-	Chr1:27324366-27330031	q1	q2	OK	2.89642	3.30594	0.190791	0.0357092	0.89765	0.956364	no
AT1G09327	-	Chr1:27338033-27340328	q1	q2	OK	1.11782	0.601224	-0.894714	-0.239141	0.72105	0.873289	no
AT1G09330	-	Chr1:3012738-3018542	q1	q2	OK	99.8824	87.8955	-0.184441	-0.439033	0.4476	0.694693	no
AT1G09333	-	Chr1:27348260-27349219	q1	q2	OK	58.5259	147.922	1.33769	0.566304	0.5151	0.748394	no
AT1G09337	-	Chr1:27363311-27363766	q1	q2	NOTEST	0	0	0	0	1	1	no
AT1G09340	-	Chr1:3012738-3018542	q1	q2	OK	29.529	22.8807	-0.368003	-0.530058	0.3511	0.609433	no
AT1G09343	-	Chr1:27437637-27437846	q1	q2	NOTEST	0	0	0	0	1	1	no
AT1G09350	-	Chr1:3019638-3021443	q1	q2	NOTEST	0.0116832	0	#NAME?	0	1	1	no
AT1G09353	-	Chr1:27440982-27441586	q1	q2	NOTEST	0	0	0	0	1	1	no
AT1G09357	-	Chr1:27443938-27445997	q1	q2	NOTEST	0.455786	0	#NAME?	0	1	1	no
AT1G09360	-	Chr1:3021801-3022368	q1	q2	NOTEST	0	0	0	0	1	1	no
AT1G09363	-	Chr1:27473762-27475962	q1	q2	OK	1.08707	1.66163	0.612155	0.125631	0.7263	0.876372	no
AT1G09367	-	Chr1:27491183-27496969	q1	q2	OK	4.80986	2.63325	-0.869149	-0.187283	0.6703	0.845364	no
AT1G09370	-	Chr1:3024876-3025539	q1	q2	OK	34.8126	39.8563	0.195198	0.483614	0.39915	0.65514	no
AT1G09373	-	Chr1:27534532-27534769	q1	q2	NOTEST	0	0	0	0	1	1	no
AT1G09377	-	Chr1:27578092-27578401	q1	q2	NOTEST	0	0.109784	inf	0	1	1	no
AT1G09380	-	Chr1:3026061-3029549	q1	q2	OK	549.6	552.398	0.0073262	0.0207703	0.97015	0.986883	no
AT1G09383	-	Chr1:27611353-27613350	q1	q2	OK	23.7831	17.4549	-0.446305	-0.404795	0.48385	0.725119	no
AT1G09387	-	Chr1:27641612-27642030	q1	q2	NOTEST	0	0	0	0	1	1	no
AT1G09390	-	Chr1:3031045-3035396	q1	q2	OK	12.195	12.7892	0.0686373	0.172724	0.757	0.89297	no
AT1G09393	-	Chr1:27656279-27656750	q1	q2	NOTEST	0	0	0	0	1	1	no
AT1G09397	-	Chr1:27656279-27656750	q1	q2	NOTEST	0	0	0	0	1	1	no
AT1G09400	-	Chr1:3031045-3035396	q1	q2	OK	0.972771	1.52294	0.646685	0.388077	0.53525	0.76263	no
AT1G09407	-	Chr1:27720249-27720698	q1	q2	NOTEST	0	0	0	0	1	1	no
AT1G09410	-	Chr1:3035399-3037687	q1	q2	OK	0.24664	0.394662	0.678211	0.644975	0.2598	0.510124	no
AT1G09415	-	Chr1:3037753-3038408	q1	q2	OK	1.76021	3.61258	1.03728	1.19052	0.0342	0.133519	no
AT1G09417	-	Chr1:27761943-27762256	q1	q2	NOTEST	0	0.0879455	inf	0	1	1	no
AT1G09420	-	Chr1:3038461-3041873	q1	q2	OK	51.7161	72.9956	0.497196	1.6146	0.00465	0.0298933	yes
AT1G09421	-	Chr1:3038461-3041873	q1	q2	OK	0.00148331	0.361228	7.92795	0.0614166	0.42505	0.676241	no
AT1G09423	-	Chr1:27897039-27902025	q1	q2	OK	2.70256	5.74063	1.08688	0.373156	0.64455	0.830906	no
AT1G09427	-	Chr1:27906908-27910187	q1	q2	OK	0.496437	1.04525	1.07416	0.398345	0.67825	0.849674	no
AT1G09430	-	Chr1:3041995-3048006	q1	q2	OK	38.2853	29.4114	-0.380418	-1.17248	0.0435	0.159366	no
AT1G09433	-	Chr1:27935155-27940369	q1	q2	OK	12.0494	20.5052	0.767022	0.256205	0.74865	0.887709	no
AT1G09437	-	Chr1:27954128-27959400	q1	q2	NOTEST	0.288289	0	#NAME?	0	1	1	no
AT1G09440	-	Chr1:3041995-3048006	q1	q2	OK	0.721427	0.79065	0.132186	0.0577737	0.9453	0.976412	no
AT1G09443	-	Chr1:27954128-27959400	q1	q2	OK	16.9824	8.76652	-0.953965	-0.782135	0.20225	0.436877	no
AT1G09447	-	Chr1:27965533-27969965	q1	q2	OK	0.426942	0.208716	-1.0325	-0.1541	0.59255	0.798894	no
AT1G09450	-	Chr1:3048965-3053163	q1	q2	OK	5.00248	2.02509	-1.30466	-2.49559	5e-05	0.000703148	yes
AT1G09453	-	Chr1:27965533-27969965	q1	q2	OK	1.23888	2.12905	0.781172	0.360134	0.65585	0.837096	no
AT1G09457	-	Chr1:27975167-27980456	q1	q2	NOTEST	0	0	0	0	1	1	no
AT1G09460	-	Chr1:3053697-3057543	q1	q2	OK	28.8505	14.0137	-1.04176	-2.07772	0.0004	0.00416174	yes
AT1G09463	-	Chr1:27975167-27980456	q1	q2	NOTEST	0.499865	0.370096	-0.433639	0	1	1	no
AT1G09467	-	Chr1:27984974-27985042	q1	q2	OK	275.161	270.12	-0.0266756	-0.0195565	0.96405	0.984111	no
AT1G09470	-	Chr1:3053697-3057543	q1	q2	OK	39.9597	20.6302	-0.953789	-2.04857	0.00045	0.00457318	yes
AT1G09477	-	Chr1:28009464-28012893	q1	q2	NOTEST	0.421512	0.209593	-1.00798	0	1	1	no
AT1G09480	-	Chr1:3057974-3060757	q1	q2	OK	0.815404	0.80683	-0.0152511	-0.016074	0.9847	0.993072	no
AT1G09483	-	Chr1:3061169-3061743	q1	q2	OK	0.778272	0.0621216	-3.64711	-1.50689	0.18005	0.405528	no
AT1G09486	-	Chr1:3062222-3063396	q1	q2	OK	1.10669	0.638699	-0.79304	-0.749329	0.21385	0.452894	no
AT1G09487	-	Chr1:28016044-28020059	q1	q2	OK	9.68502	7.78952	-0.314221	-0.187945	0.7375	0.882361	no
AT1G09490	-	Chr1:3063935-3065949	q1	q2	OK	43.0545	54.7388	0.3464	1.08049	0.0603	0.19982	no
AT1G09493	-	Chr1:28045331-28048289	q1	q2	NOTEST	0	2.04477e-06	inf	0	1	1	no
AT1G09497	-	Chr1:28045331-28048289	q1	q2	NOTEST	0	0	0	0	1	1	no
AT1G09500	-	Chr1:3066673-3068796	q1	q2	OK	88.921	148.066	0.735646	2.22057	0.00015	0.00184824	yes
AT1G09503	-	Chr1:28056528-28056805	q1	q2	NOTEST	2.67494e-05	0.215672	12.977	0	1	1	no
AT1G09507	-	Chr1:28056528-28056805	q1	q2	NOTEST	0.111183	0.156753	0.495549	0	1	1	no
AT1G09510	-	Chr1:3069356-3070910	q1	q2	OK	2.3399	4.21474	0.848993	1.26606	0.02555	0.107505	no
AT1G09513	-	Chr1:28078851-28082671	q1	q2	OK	0.69858	0.59512	-0.231245	-0.0318201	0.90085	0.957877	no
AT1G09517	-	Chr1:28133932-28138971	q1	q2	OK	1.43221	0.944414	-0.600755	-0.173721	0.784	0.905994	no
AT1G09520	-	Chr1:3070914-3072074	q1	q2	OK	50.4714	50.1482	-0.00926767	-0.028551	0.96055	0.982497	no
AT1G09523	-	Chr1:28185503-28189765	q1	q2	OK	199.452	110.659	-0.849923	-0.47576	0.4249	0.676133	no
AT1G09527	-	Chr1:28185503-28189765	q1	q2	OK	0.442101	0.301998	-0.54984	-0.0399336	0.76575	0.897292	no
AT1G09530	-	Chr1:3075767-3079654	q1	q2	OK	3.19483	4.35859	0.448122	0.916372	0.11145	0.301392	no
AT1G09533	-	Chr1:28212218-28212357	q1	q2	OK	150.219	131.776	-0.188982	-0.224523	0.6997	0.861277	no
AT1G09537	-	Chr1:28213665-28219186	q1	q2	OK	17.0595	9.64346	-0.822955	-0.443015	0.52525	0.755663	no
AT1G09540	-	Chr1:3086100-3087914	q1	q2	OK	13.5438	14.3411	0.0825186	0.214562	0.70905	0.866857	no
AT1G09543	-	Chr1:28213665-28219186	q1	q2	NOTEST	0.119332	0.170029	0.510808	0	1	1	no
AT1G09547	-	Chr1:28288908-28289117	q1	q2	NOTEST	0	0	0	0	1	1	no
AT1G09550	-	Chr1:3089575-3092327	q1	q2	OK	47.3478	20.676	-1.19534	-3.27284	5e-05	0.000703148	yes
AT1G09553	-	Chr1:28313378-28318375	q1	q2	OK	0.410015	0.468317	0.191807	0.0174357	0.9163	0.964066	no
AT1G09557	-	Chr1:28313378-28318375	q1	q2	NOTEST	0	0	0	0	1	1	no
AT1G09560	-	Chr1:3093643-3094954	q1	q2	OK	18.0992	15.2939	-0.242966	-0.619428	0.2741	0.528466	no
AT1G09567	-	Chr1:28343828-28344031	q1	q2	NOTEST	0	0	0	0	1	1	no
AT1G09570	-	Chr1:3095159-3100819	q1	q2	OK	7.97352	11.7534	0.559787	1.64291	0.0038	0.0255311	yes
AT1G09573	-	Chr1:28420322-28420635	q1	q2	OK	1.75891	0.420847	-2.06332	-1.05996	0.07915	0.24116	no
AT1G09575	-	Chr1:3101148-3103677	q1	q2	OK	2.94545	1.01625	-1.53523	-2.0043	0.0012	0.010066	yes
AT1G09577	-	Chr1:28467240-28467900	q1	q2	NOTEST	0.0200469	0	#NAME?	0	1	1	no
AT1G09580	-	Chr1:3104491-3106366	q1	q2	OK	43.1926	55.8495	0.370759	1.12483	0.04885	0.173106	no
AT1G09583	-	Chr1:28470023-28470292	q1	q2	NOTEST	0	0.453067	inf	0	1	1	no
AT1G09587	-	Chr1:28487909-28488251	q1	q2	NOTEST	0	0	0	0	1	1	no
AT1G09590	-	Chr1:3106366-3107801	q1	q2	OK	295.249	234.452	-0.332635	-1.08065	0.0582	0.194829	no
AT1G09593	-	Chr1:28495289-28495666	q1	q2	NOTEST	0	0	0	0	1	1	no
AT1G09597	-	Chr1:28495289-28495666	q1	q2	NOTEST	0	0	0	0	1	1	no
AT1G09600	-	Chr1:3107895-3111552	q1	q2	OK	0.959599	0.997158	0.0553907	0.0834496	0.8879	0.952725	no
AT1G09603	-	Chr1:28503778-28507168	q1	q2	NOTEST	0	0	0	0	1	1	no
AT1G09607	-	Chr1:28568367-28568677	q1	q2	NOTEST	0	0	0	0	1	1	no
AT1G09610	-	Chr1:3111693-3116699	q1	q2	OK	0.241241	0.365389	0.598955	0.101215	0.75065	0.889176	no
AT1G09613	-	Chr1:28600506-28600725	q1	q2	NOTEST	0	0	0	0	1	1	no
AT1G09617	-	Chr1:28639452-28646721	q1	q2	OK	0.127806	0.377571	1.5628	0.363243	0.5819	0.792885	no
AT1G09620	-	Chr1:3111693-3116699	q1	q2	OK	24.3094	33.2163	0.450374	1.43987	0.01155	0.0595247	no
AT1G09623	-	Chr1:28639452-28646721	q1	q2	NOTEST	0.153737	0.0394878	-1.96098	0	1	1	no
AT1G09625	-	Chr1:3117136-3117567	q1	q2	NOTEST	0	0	0	0	1	1	no
AT1G09627	-	Chr1:28655207-28661710	q1	q2	NOTEST	0.0997458	0	#NAME?	0	1	1	no
AT1G09630	-	Chr1:3118154-3122542	q1	q2	OK	39.3239	22.574	-0.800744	-0.956673	0.10085	0.282628	no
AT1G09633	-	Chr1:28739769-28740168	q1	q2	NOTEST	0	0	0	0	1	1	no
AT1G09637	-	Chr1:28776625-28783257	q1	q2	NOTEST	0	0	0	0	1	1	no
AT1G09640	-	Chr1:3118154-3122542	q1	q2	OK	90.691	117.037	0.367932	1.01848	0.07985	0.242519	no
AT1G09645	-	Chr1:3122925-3124667	q1	q2	OK	117.848	150.379	0.351684	1.1206	0.0506	0.177303	no
AT1G09647	-	Chr1:28785164-28785372	q1	q2	OK	4.08363	2.8116	-0.538462	-0.305464	0.6137	0.813103	no
AT1G09650	-	Chr1:3125174-3127284	q1	q2	OK	1.69486	3.11509	0.878112	1.51411	0.0114	0.0589108	no
AT1G09653	-	Chr1:28801489-28801798	q1	q2	NOTEST	0.0829712	0	#NAME?	0	1	1	no
AT1G09657	-	Chr1:28811039-28814378	q1	q2	NOTEST	0.0578738	0.00724587	-2.99768	0	1	1	no
AT1G09660	-	Chr1:3127761-3131094	q1	q2	OK	57.8995	46.7397	-0.308902	-0.968775	0.0871	0.257534	no
AT1G09663	-	Chr1:28811039-28814378	q1	q2	NOTEST	0.194591	0.244889	0.331685	0	1	1	no
AT1G09665	-	Chr1:3133007-3133674	q1	q2	NOTEST	0	0	0	0	1	1	no
AT1G09667	-	Chr1:28811039-28814378	q1	q2	NOTEST	0	0	0	0	1	1	no
AT1G09673	-	Chr1:28814433-28823727	q1	q2	NOTEST	0.0624975	0.159449	1.35123	0	1	1	no
AT1G09677	-	Chr1:28847870-28855750	q1	q2	NOTEST	0.0888407	0.105688	0.250521	0	1	1	no
AT1G09680	-	Chr1:3133884-3135976	q1	q2	OK	1.53548	1.16185	-0.402273	-0.583901	0.3097	0.568745	no
AT1G09683	-	Chr1:28886890-28887095	q1	q2	NOTEST	0.620422	0	#NAME?	0	1	1	no
AT1G09690	-	Chr1:3136187-3140353	q1	q2	OK	485.122	511.658	0.0768318	0.236634	0.68085	0.850862	no
AT1G09693	-	Chr1:28890573-28890814	q1	q2	NOTEST	0.409125	0.707263	0.789707	0	1	1	no
AT1G09697	-	Chr1:28928286-28928704	q1	q2	NOTEST	0	0	0	0	1	1	no
AT1G09700	-	Chr1:3136187-3140353	q1	q2	OK	12.8264	15.0845	0.233954	0.140433	0.801	0.913117	no
AT1G09703	-	Chr1:28963503-28963894	q1	q2	NOTEST	0.107669	0.38853	1.85143	0	1	1	no
AT1G09710	-	Chr1:3140861-3144381	q1	q2	OK	4.41987	3.54171	-0.319557	-0.655549	0.24925	0.49831	no
AT1G09713	-	Chr1:28975254-28978750	q1	q2	OK	1.62681	0.191075	-3.08984	-0.102492	0.36665	0.62575	no
AT1G09717	-	Chr1:29079252-29079454	q1	q2	NOTEST	0	0	0	0	1	1	no
AT1G09720	-	Chr1:3144437-3147303	q1	q2	NOTEST	0	0.00941541	inf	0	1	1	no
AT1G09723	-	Chr1:29080816-29081025	q1	q2	NOTEST	0	0	0	0	1	1	no
AT1G09730	-	Chr1:3147636-3156376	q1	q2	OK	10.1864	14.2029	0.479537	1.36619	0.0186	0.0849892	no
AT1G09733	-	Chr1:29098674-29099062	q1	q2	NOTEST	0	0.268908	inf	0	1	1	no
AT1G09737	-	Chr1:29173077-29173283	q1	q2	NOTEST	0.336127	0	#NAME?	0	1	1	no
AT1G09740	-	Chr1:3147636-3156376	q1	q2	OK	3.90332	6.9505	0.832416	0.713048	0.2115	0.450051	no
AT1G09743	-	Chr1:29197720-29197924	q1	q2	NOTEST	0	0	0	0	1	1	no
AT1G09747	-	Chr1:29198599-29198955	q1	q2	NOTEST	0	0	0	0	1	1	no
AT1G09750	-	Chr1:3157500-3161692	q1	q2	OK	1.45246	2.62015	0.851151	0.496465	0.4074	0.661698	no
AT1G09753	-	Chr1:29208881-29209127	q1	q2	OK	14.1713	4.60936	-1.62034	-1.35977	0.0288	0.117643	no
AT1G09757	-	Chr1:29253331-29260617	q1	q2	NOTEST	0.287896	0.221294	-0.379584	0	1	1	no
AT1G09760	-	Chr1:3157500-3161692	q1	q2	OK	43.1119	31.578	-0.449168	-1.27383	0.0264	0.110088	no
AT1G09763	-	Chr1:29281985-29284480	q1	q2	NOTEST	0.283573	0	#NAME?	0	1	1	no
AT1G09767	-	Chr1:29296513-29296851	q1	q2	NOTEST	0	0.0729375	inf	0	1	1	no
AT1G09770	-	Chr1:3161831-3167924	q1	q2	OK	36.7029	38.7802	0.0794281	0.206992	0.7206	0.873248	no
AT1G09773	-	Chr1:29344274-29347183	q1	q2	NOTEST	0	0	0	0	1	1	no
AT1G09777	-	Chr1:29347580-29352946	q1	q2	OK	0.320991	0.329722	0.0387207	0.00275535	0.8962	0.956032	no
AT1G09780	-	Chr1:3161831-3167924	q1	q2	OK	36.3187	19.503	-0.897013	-1.42028	0.01815	0.0834598	no
AT1G09783	-	Chr1:29400093-29404025	q1	q2	OK	5.35222	3.4326	-0.640835	-0.570385	0.3238	0.582912	no
AT1G09787	-	Chr1:29422294-29422360	q1	q2	OK	37.0995	16.3565	-1.18153	-11.589	0.5074	0.742602	no
AT1G09790	-	Chr1:3168433-3171018	q1	q2	OK	8.15629	5.87426	-0.473506	-1.02526	0.07405	0.230676	no
AT1G09793	-	Chr1:29427764-29428566	q1	q2	NOTEST	0.0597553	0.189112	1.6621	0	1	1	no
AT1G09794	-	Chr1:3171904-3173510	q1	q2	OK	16.1039	16.2737	0.0151264	0.0316296	0.956	0.980709	no
AT1G09795	-	Chr1:3173533-3180736	q1	q2	OK	96.1281	99.4604	0.049164	0.155294	0.7815	0.904649	no
AT1G09797	-	Chr1:29427764-29428566	q1	q2	NOTEST	0.0399492	0.0657054	0.717845	0	1	1	no
AT1G09800	-	Chr1:3173533-3180736	q1	q2	OK	3.12851	4.13859	0.403663	0.222913	0.6905	0.856182	no
AT1G09803	-	Chr1:29460160-29460571	q1	q2	NOTEST	0	0.057974	inf	0	1	1	no
AT1G09807	-	Chr1:29466032-29466249	q1	q2	NOTEST	0	0	0	0	1	1	no
[truncated: 35,330 more rows]
