# Supplementary material for: A variably imprinted epiallele impacts seed development
Source: PLoS Genet. 2018 Nov 5;14(11):e1007469. doi: 10.1371/journal.pgen.1007469 (PMC6237401; doi:10.1371/journal.pgen.1007469)
Supplement: S4 Table — (XLSX) [file pgen.1007469.s010.xlsx]

## Sheet: hdg3 gene expression
S4 Table. Gene expression differences in hdg3-1 endosperm vs. Col endosperm at 7 DAP determined using CuffDiff.
gene_id	gene	locus	sample_1	sample_2	status	Col	hdg3-1	log2 (fold change)	test_stat	p_value	q_value	significant
AT1G01010	-	Chr1:3630-5899	q1	q2	OK	1.24561	0.936992	-0.41075	-0.558141	0.336	0.845843	no
AT1G01020	-	Chr1:6787-9130	q1	q2	OK	10.1494	11.8962	0.229108	0.545688	0.34385	0.851991	no
AT1G01030	-	Chr1:11648-13714	q1	q2	NOTEST	0.0526924	0.0493619	-0.0941982	0	1	1	no
AT1G01040	-	Chr1:23120-33171	q1	q2	OK	1.32548	1.48363	0.162622	0.128373	0.8188	0.990932	no
AT1G01050	-	Chr1:23120-33171	q1	q2	OK	168.48	189.206	0.167379	0.565693	0.3209	0.83572	no
AT1G01060	-	Chr1:33364-37871	q1	q2	OK	5.80251	11.1026	0.936143	2.45001	5e-05	0.00305445	yes
AT1G01070	-	Chr1:38443-41017	q1	q2	OK	22.3162	46.2544	1.0515	3.07625	5e-05	0.00305445	yes
AT1G01080	-	Chr1:44969-47059	q1	q2	OK	16.9933	19.5165	0.19973	0.574268	0.32275	0.836728	no
AT1G01090	-	Chr1:47233-49304	q1	q2	OK	482.1	540.181	0.16411	0.486007	0.40075	0.888818	no
AT1G01100	-	Chr1:49908-51210	q1	q2	OK	621.981	692.994	0.155972	0.533365	0.35115	0.85566	no
AT1G01110	-	Chr1:51952-54737	q1	q2	NOTEST	0.131307	0.196271	0.579902	0	1	1	no
AT1G01120	-	Chr1:57163-59215	q1	q2	OK	1.17004	0.44853	-1.38328	-1.70975	0.00675	0.119179	no
AT1G01130	-	Chr1:61904-63811	q1	q2	OK	86.0418	105.679	0.29658	0.813513	0.15665	0.654282	no
AT1G01140	-	Chr1:64165-67774	q1	q2	OK	295.677	293.008	-0.0130832	-0.0422786	0.94435	0.995044	no
AT1G01150	-	Chr1:69910-72138	q1	q2	OK	0.658747	1.2006	0.865953	1.03447	0.08955	0.518584	no
AT1G01160	-	Chr1:72338-74737	q1	q2	OK	82.0886	74.7407	-0.135289	-0.284462	0.6158	0.96359	no
AT1G01170	-	Chr1:72338-74737	q1	q2	OK	311.717	393.017	0.334355	0.907366	0.1146	0.580782	no
AT1G01180	-	Chr1:75389-76845	q1	q2	OK	0.468013	0.658551	0.492747	0.514898	0.36955	0.869414	no
AT1G01190	-	Chr1:82983-84946	q1	q2	NOTEST	0.0679699	0.177566	1.38539	0	1	1	no
AT1G01200	-	Chr1:86485-88409	q1	q2	NOTEST	0.0379954	0.0239055	-0.668485	0	1	1	no
AT1G01210	-	Chr1:88621-90502	q1	q2	OK	12.8809	14.0166	0.121896	0.250929	0.6576	0.971959	no
AT1G01220	-	Chr1:91341-95681	q1	q2	OK	1.67305	1.36366	-0.294995	-0.564826	0.31665	0.833083	no
AT1G01225	-	Chr1:95934-97407	q1	q2	OK	155.736	134.993	-0.206211	-0.708507	0.21055	0.726915	no
AT1G01230	-	Chr1:97411-99240	q1	q2	OK	112.154	134.358	0.2606	0.895035	0.1144	0.580594	no
AT1G01240	-	Chr1:99864-101987	q1	q2	OK	41.3969	36.7424	-0.172078	-0.555093	0.3331	0.843381	no
AT1G01250	-	Chr1:104439-105330	q1	q2	OK	43.14	16.3033	-1.40387	-3.68469	5e-05	0.00305445	yes
AT1G01260	-	Chr1:108945-111699	q1	q2	OK	26.8485	25.5039	-0.074122	-0.242848	0.66825	0.97431	no
AT1G01270	-	Chr1:111889-111961	q1	q2	NOTEST	0	0	0	0	1	1	no
AT1G01280	-	Chr1:112262-113947	q1	q2	NOTEST	0.0136858	0.0534811	1.96635	0	1	1	no
AT1G01290	-	Chr1:114201-116407	q1	q2	OK	14.1308	14.9035	0.0768047	0.213575	0.70765	0.979499	no
AT1G01300	-	Chr1:116783-118845	q1	q2	OK	37.6886	33.5576	-0.167488	-0.568511	0.3252	0.838411	no
AT1G01305	-	Chr1:119380-119997	q1	q2	NOTEST	0	0	0	0	1	1	no
AT1G01310	-	Chr1:120153-130577	q1	q2	OK	2.04868	1.03342	-0.987271	-0.516091	0.43265	0.90371	no
AT1G01320	-	Chr1:120153-130577	q1	q2	OK	3.81995	3.70419	-0.0443958	-0.125602	0.82725	0.99138	no
AT1G01335	-	Chr1:130735-130858	q1	q2	NOTEST	0	0	0	0	1	1	no
AT1G01340	-	Chr1:132269-135924	q1	q2	OK	14.2663	8.51061	-0.745274	-2.20746	5e-05	0.00305445	yes
AT1G01350	-	Chr1:136089-138162	q1	q2	OK	15.9036	15.3847	-0.0478567	-0.135589	0.81305	0.989989	no
AT1G01355	-	Chr1:138488-139680	q1	q2	OK	0.840201	1.31754	0.649045	0.672906	0.23935	0.756331	no
AT1G01360	-	Chr1:141869-143261	q1	q2	OK	23.72	27.86	0.232089	0.682983	0.2345	0.752088	no
AT1G01370	-	Chr1:143488-146479	q1	q2	OK	8.11967	6.2273	-0.382813	-0.772056	0.1807	0.689796	no
AT1G01380	-	Chr1:147042-149848	q1	q2	OK	0.575522	0.954794	0.73032	0.505291	0.3791	0.877604	no
AT1G01390	-	Chr1:147042-149848	q1	q2	NOTEST	0.226909	0.0427931	-2.40666	0	1	1	no
AT1G01400	-	Chr1:150688-152210	q1	q2	NOTEST	0	0	0	0	1	1	no
AT1G01410	-	Chr1:153112-154198	q1	q2	NOTEST	0	0	0	0	1	1	no
AT1G01420	-	Chr1:154366-156178	q1	q2	OK	8.0015	7.81374	-0.0342582	-0.0835385	0.88455	0.992875	no
AT1G01430	-	Chr1:156476-158823	q1	q2	OK	28.5501	30.1272	0.0775716	0.259266	0.6531	0.971959	no
AT1G01440	-	Chr1:159627-162953	q1	q2	OK	2.94487	2.9392	-0.00278009	-0.00626478	0.99085	0.997313	no
AT1G01448	-	Chr1:163277-166353	q1	q2	OK	8.26575	9.77737	0.242301	0.6482	0.2601	0.777091	no
AT1G01450	-	Chr1:163277-166353	q1	q2	OK	1.35418	1.22253	-0.147555	-0.0987848	0.85585	0.992875	no
AT1G01453	-	Chr1:166588-168088	q1	q2	NOTEST	0.0280862	0.0311782	0.150676	0	1	1	no
AT1G01460	-	Chr1:168558-171386	q1	q2	NOTEST	0.159525	0.0237493	-2.74783	0	1	1	no
AT1G01470	-	Chr1:171524-172948	q1	q2	OK	232.06	90.2383	-1.36269	-4.43107	5e-05	0.00305445	yes
AT1G01480	-	Chr1:175705-178406	q1	q2	NOTEST	0.154844	0.138761	-0.158218	0	1	1	no
AT1G01490	-	Chr1:180016-182749	q1	q2	OK	10.1852	10.7182	0.0735961	0.189291	0.7453	0.98284	no
AT1G01500	-	Chr1:185032-187135	q1	q2	OK	13.7748	11.6687	-0.239392	-0.681351	0.2393	0.756289	no
AT1G01510	-	Chr1:187144-192436	q1	q2	OK	17.9087	17.3592	-0.0449598	-0.144418	0.79865	0.989625	no
AT1G01520	-	Chr1:187144-192436	q1	q2	OK	0.398322	0.836403	1.07026	0.403303	0.528	0.942709	no
AT1G01530	-	Chr1:192633-193670	q1	q2	OK	0.822859	1.3536	0.718087	0.687141	0.2429	0.760008	no
AT1G01540	-	Chr1:195644-198787	q1	q2	OK	16.5985	16.0851	-0.0453231	-0.137661	0.8098	0.989989	no
AT1G01550	-	Chr1:199526-201775	q1	q2	OK	164.914	143.295	-0.202731	-0.701381	0.2206	0.73637	no
AT1G01560	-	Chr1:202102-204440	q1	q2	NOTEST	0.171124	0.0154977	-3.46491	0	1	1	no
AT1G01570	-	Chr1:204934-207642	q1	q2	OK	0.777319	0.611416	-0.346353	-0.413831	0.4858	0.929217	no
AT1G01580	-	Chr1:208994-213082	q1	q2	NOTEST	0.00785083	0.0256634	1.70879	0	1	1	no
AT1G01590	-	Chr1:214149-217734	q1	q2	NOTEST	0.0197057	0.0422021	1.0987	0	1	1	no
AT1G01600	-	Chr1:218833-221286	q1	q2	OK	0.54022	0.80635	0.577858	0.75453	0.19495	0.708337	no
AT1G01610	-	Chr1:221641-224351	q1	q2	OK	2.13563	5.44483	1.35023	2.66871	5e-05	0.00305445	yes
AT1G01620	-	Chr1:225664-227543	q1	q2	OK	248.792	222.019	-0.164256	-0.557876	0.33075	0.841802	no
AT1G01630	-	Chr1:228798-232630	q1	q2	OK	15.2151	19.9717	0.392454	1.04082	0.06445	0.444798	no
AT1G01640	-	Chr1:228798-232630	q1	q2	OK	3.49541	4.10279	0.231144	0.220354	0.71565	0.980431	no
AT1G01650	-	Chr1:232839-237905	q1	q2	OK	8.2565	7.00675	-0.236786	-0.639681	0.2641	0.780021	no
AT1G01660	-	Chr1:239840-242703	q1	q2	NOTEST	0.0535326	0.0304489	-0.814026	0	1	1	no
AT1G01670	-	Chr1:242712-246054	q1	q2	OK	0.626724	0.649288	0.0510283	0.0520797	0.92665	0.993874	no
AT1G01680	-	Chr1:246261-248440	q1	q2	NOTEST	0.00972314	0.0102321	0.0736021	0	1	1	no
AT1G01690	-	Chr1:249040-252522	q1	q2	OK	4.54847	4.36064	-0.0608414	-0.128865	0.821	0.991112	no
AT1G01695	-	Chr1:252625-254530	q1	q2	OK	0.350315	0.146367	-1.25906	-1.03741	0.09485	0.531485	no
AT1G01700	-	Chr1:259306-261667	q1	q2	NOTEST	0.169554	0.0518181	-1.71022	0	1	1	no
AT1G01710	-	Chr1:262827-266324	q1	q2	OK	11.1648	12.4913	0.161967	0.450818	0.43545	0.90425	no
AT1G01715	-	Chr1:266332-267883	q1	q2	OK	2.05745	3.11328	0.597574	0.760313	0.1922	0.705092	no
AT1G01720	-	Chr1:267992-274930	q1	q2	OK	84.0495	74.2501	-0.178847	-0.420494	0.45855	0.919288	no
AT1G01725	-	Chr1:267992-274930	q1	q2	OK	80.8388	107.282	0.40829	0.515377	0.37275	0.871627	no
AT1G01730	-	Chr1:267992-274930	q1	q2	OK	49.8848	49.0265	-0.0250398	-0.0357912	0.95015	0.995044	no
AT1G01740	-	Chr1:267992-274930	q1	q2	OK	1.08387	1.16802	0.107869	0.0354223	0.92345	0.993874	no
AT1G01750	-	Chr1:275187-278599	q1	q2	OK	0.200318	0.445023	1.15159	0.449095	0.5362	0.944968	no
AT1G01760	-	Chr1:275187-278599	q1	q2	OK	2.77511	3.98793	0.523096	0.85924	0.1322	0.611184	no
AT1G01770	-	Chr1:278599-284245	q1	q2	OK	9.35688	8.99452	-0.0569816	-0.138742	0.8062	0.989989	no
AT1G01780	-	Chr1:278599-284245	q1	q2	OK	11.042	9.3616	-0.238174	-0.330917	0.56945	0.952616	no
AT1G01790	-	Chr1:284349-291203	q1	q2	OK	3.47744	2.5239	-0.462371	-1.16343	0.04345	0.358375	no
AT1G01800	-	Chr1:293245-295086	q1	q2	OK	37.4269	39.1364	0.0644339	0.202264	0.7238	0.980904	no
AT1G01810	-	Chr1:295206-295859	q1	q2	OK	9.03537	8.34684	-0.114353	-0.206748	0.71805	0.980431	no
AT1G01820	-	Chr1:296000-298334	q1	q2	OK	36.8399	39.5555	0.10261	0.328195	0.5675	0.95248	no
AT1G01830	-	Chr1:298450-302310	q1	q2	OK	22.1886	17.2623	-0.362191	-1.14569	0.04625	0.372626	no
AT1G01840	-	Chr1:303462-306310	q1	q2	OK	7.93416	6.60489	-0.264544	-0.337026	0.554	0.949424	no
AT1G01860	-	Chr1:303462-306310	q1	q2	OK	8.51673	11.0922	0.381178	0.801142	0.1674	0.671263	no
AT1G01870	-	Chr1:306383-306456	q1	q2	NOTEST	0	0	0	0	1	1	no
AT1G01880	-	Chr1:306466-309541	q1	q2	OK	7.05478	6.27434	-0.169137	-0.420071	0.46595	0.92054	no
AT1G01890	-	Chr1:306466-309541	q1	q2	NOTEST	0	0	0	0	1	1	no
AT1G01900	-	Chr1:310168-319667	q1	q2	OK	415.876	431.181	0.0521379	0.122719	0.8327	0.991832	no
AT1G01910	-	Chr1:310168-319667	q1	q2	OK	68.2097	70.365	0.0448818	0.0314708	0.9674	0.995611	no
AT1G01920	-	Chr1:310168-319667	q1	q2	OK	5.74423	5.73978	-0.00111736	-0.000268746	0.99935	0.999593	no
AT1G01930	-	Chr1:319768-324917	q1	q2	OK	9.42758	8.31236	-0.18163	-0.350331	0.5363	0.944968	no
AT1G01940	-	Chr1:319768-324917	q1	q2	OK	38.8044	38.3965	-0.0152432	-0.0373734	0.9458	0.995044	no
AT1G01950	-	Chr1:325315-337912	q1	q2	OK	7.75582	6.6326	-0.225706	-0.465217	0.4145	0.896336	no
AT1G01960	-	Chr1:325315-337912	q1	q2	OK	5.63949	4.14316	-0.444833	-1.06779	0.06115	0.432313	no
AT1G01970	-	Chr1:338240-340088	q1	q2	OK	14.7411	15.7162	0.0924078	0.268036	0.64655	0.97153	no
AT1G01980	-	Chr1:340107-342040	q1	q2	OK	0.658208	0.0571449	-3.52585	-2.51812	0.0073	0.125029	no
AT1G01990	-	Chr1:342917-344400	q1	q2	OK	36.2355	40.7505	0.169413	0.555713	0.33885	0.848341	no
AT1G02000	-	Chr1:345515-347603	q1	q2	OK	4.2883	4.6199	0.107457	0.247846	0.6689	0.974563	no
AT1G02010	-	Chr1:347612-352545	q1	q2	OK	1.31555	1.44407	0.134474	0.211538	0.7101	0.979499	no
AT1G02020	-	Chr1:352611-357258	q1	q2	OK	13.2622	11.8104	-0.167264	-0.488821	0.3998	0.888747	no
AT1G02030	-	Chr1:352611-357258	q1	q2	OK	0.653217	0.393522	-0.731117	-0.383258	0.546	0.947075	no
AT1G02040	-	Chr1:357905-359078	q1	q2	NOTEST	0.0536756	0.0622766	0.214425	0	1	1	no
AT1G02050	-	Chr1:359116-360746	q1	q2	OK	1.81671	1.46551	-0.309922	-0.463861	0.41245	0.895205	no
AT1G02060	-	Chr1:360917-363142	q1	q2	OK	1.55846	1.00613	-0.631303	-0.982016	0.08935	0.518009	no
AT1G02065	-	Chr1:365164-367443	q1	q2	NOTEST	0	0.0433747	inf	0	1	1	no
AT1G02067	-	Chr1:365164-367443	q1	q2	NOTEST	0	0.491958	inf	0	1	1	no
AT1G02070	-	Chr1:370194-371090	q1	q2	OK	0.675266	0.84204	0.318433	0.286529	0.6283	0.967233	no
AT1G02080	-	Chr1:373334-386913	q1	q2	OK	3.90565	3.58273	-0.124505	-0.373836	0.5182	0.939499	no
AT1G02090	-	Chr1:387276-389808	q1	q2	OK	52.4989	45.1694	-0.216942	-0.711878	0.21295	0.730059	no
AT1G02100	-	Chr1:389811-392816	q1	q2	OK	28.9417	28.6036	-0.0169505	-0.0531936	0.92255	0.993874	no
AT1G02110	-	Chr1:392830-395528	q1	q2	OK	30.7725	25.9572	-0.245508	-0.822431	0.1483	0.639383	no
AT1G02120	-	Chr1:395688-401919	q1	q2	OK	19.5277	18.2759	-0.0955782	-0.189241	0.74305	0.982726	no
AT1G02130	-	Chr1:395688-401919	q1	q2	OK	81.6455	81.384	-0.00462721	-0.0128921	0.9811	0.996392	no
AT1G02136	-	Chr1:402692-402961	q1	q2	NOTEST	0	0	0	0	1	1	no
AT1G02140	-	Chr1:403099-404456	q1	q2	OK	417.075	398.926	-0.0641851	-0.219675	0.70285	0.979269	no
AT1G02145	-	Chr1:404599-408619	q1	q2	OK	19.7129	19.5511	-0.0118853	-0.0361105	0.9489	0.995044	no
AT1G02150	-	Chr1:408621-410680	q1	q2	OK	43.5538	45.1716	0.0526158	0.178942	0.7568	0.985709	no
AT1G02160	-	Chr1:410743-411632	q1	q2	OK	154.487	179.132	0.213544	0.711786	0.21475	0.731873	no
AT1G02170	-	Chr1:411663-414649	q1	q2	OK	45.2386	46.4405	0.0378274	0.111349	0.8488	0.992686	no
AT1G02180	-	Chr1:411663-414649	q1	q2	OK	23.8938	19.4284	-0.298468	-0.408947	0.473	0.923342	no
AT1G02190	-	Chr1:415073-418027	q1	q2	NOTEST	0	0	0	0	1	1	no
AT1G02205	-	Chr1:418415-422579	q1	q2	NOTEST	0.0562587	0.106302	0.918017	0	1	1	no
AT1G02210	-	Chr1:427547-427811	q1	q2	NOTEST	0	0	0	0	1	1	no
AT1G02220	-	Chr1:428649-430720	q1	q2	NOTEST	0.101137	0.0486822	-1.05485	0	1	1	no
AT1G02228	-	Chr1:433030-433819	q1	q2	NOTEST	0	0	0	0	1	1	no
AT1G02230	-	Chr1:434964-436922	q1	q2	NOTEST	0.00776269	0.015933	1.03739	0	1	1	no
AT1G02250	-	Chr1:437859-439559	q1	q2	NOTEST	0.104515	0.0195886	-2.41562	0	1	1	no
AT1G02260	-	Chr1:440199-442972	q1	q2	OK	5.34219	5.38783	0.0122737	0.031405	0.95425	0.995044	no
AT1G02270	-	Chr1:443117-446296	q1	q2	OK	20.2981	17.7999	-0.189473	-0.578541	0.3034	0.822667	no
AT1G02280	-	Chr1:448422-450426	q1	q2	OK	65.1305	60.7723	-0.0999196	-0.331772	0.5624	0.95067	no
AT1G02290	-	Chr1:450460-452743	q1	q2	OK	7.96477	7.14342	-0.157017	-0.397549	0.4843	0.92861	no
AT1G02300	-	Chr1:453106-455519	q1	q2	OK	0.536373	1.04272	0.959047	1.10401	0.059	0.425143	no
AT1G02305	-	Chr1:455687-463618	q1	q2	OK	242.583	232.476	-0.0613995	-0.164215	0.7755	0.987693	no
AT1G02310	-	Chr1:455687-463618	q1	q2	OK	73.4184	63.5685	-0.20783	-0.276019	0.63725	0.9693	no
AT1G02320	-	Chr1:455687-463618	q1	q2	NOTEST	0	0	0	0	1	1	no
AT1G02330	-	Chr1:455687-463618	q1	q2	OK	39.6317	36.6571	-0.112565	-0.110877	0.84185	0.992686	no
AT1G02335	-	Chr1:463753-464981	q1	q2	OK	0.768893	0.459676	-0.742165	-0.690776	0.24805	0.766222	no
AT1G02340	-	Chr1:465615-467880	q1	q2	NOTEST	0.268323	0.246058	-0.124972	0	1	1	no
AT1G02350	-	Chr1:469817-470693	q1	q2	OK	4.40615	5.60686	0.347675	0.42681	0.44355	0.909275	no
AT1G02360	-	Chr1:471882-473336	q1	q2	NOTEST	0	0.0104533	inf	0	1	1	no
AT1G02370	-	Chr1:474372-476612	q1	q2	OK	3.49947	2.91756	-0.262372	-0.536799	0.3432	0.85167	no
AT1G02380	-	Chr1:476944-479112	q1	q2	OK	2.92811	4.14587	0.501703	0.904635	0.1187	0.58714	no
AT1G02390	-	Chr1:480649-483373	q1	q2	OK	20.3081	15.0102	-0.436111	-1.34985	0.01945	0.228679	no
AT1G02400	-	Chr1:486799-489651	q1	q2	OK	2.96579	1.11746	-1.4082	-2.06939	0.00105	0.0329518	yes
AT1G02405	-	Chr1:489873-490627	q1	q2	OK	3.20067	1.77873	-0.847527	-1.06548	0.0685	0.458492	no
AT1G02410	-	Chr1:490859-492979	q1	q2	OK	55.3581	54.2473	-0.029244	-0.0983645	0.86655	0.992875	no
AT1G02420	-	Chr1:493638-496332	q1	q2	OK	0.894415	0.59375	-0.591089	-0.5368	0.35585	0.860148	no
AT1G02430	-	Chr1:493638-496332	q1	q2	OK	0.379984	0.378075	-0.00726707	-0.0029069	0.98735	0.996647	no
AT1G02440	-	Chr1:496371-497555	q1	q2	NOTEST	0.190034	0.0389438	-2.2868	0	1	1	no
AT1G02450	-	Chr1:497916-498539	q1	q2	OK	0.696248	0.165201	-2.07538	-1.25914	0.09685	0.536679	no
AT1G02460	-	Chr1:504462-507268	q1	q2	NOTEST	0.0527123	0	#NAME?	0	1	1	no
AT1G02470	-	Chr1:511764-515422	q1	q2	OK	0.259854	0.852032	1.7132	0.612747	0.34505	0.852583	no
AT1G02475	-	Chr1:511764-515422	q1	q2	OK	17.9007	20.921	0.224934	0.617712	0.2792	0.796866	no
AT1G02480	-	Chr1:515493-515566	q1	q2	NOTEST	0	0	0	0	1	1	no
AT1G02490	-	Chr1:516568-516866	q1	q2	OK	0.189323	0.742245	1.97105	1.00358	0.3096	0.828403	no
AT1G02500	-	Chr1:518090-520495	q1	q2	OK	297.483	305.085	0.0364024	0.118625	0.8331	0.992077	no
AT1G02510	-	Chr1:520497-521668	q1	q2	NOTEST	0.0397865	0	#NAME?	0	1	1	no
AT1G02520	-	Chr1:523535-529069	q1	q2	OK	0.307495	0.331367	0.10787	0.138899	0.81085	0.989989	no
AT1G02530	-	Chr1:529678-534677	q1	q2	NOTEST	0.178379	0.30353	0.766894	0	1	1	no
AT1G02540	-	Chr1:534826-535699	q1	q2	NOTEST	0	0	0	0	1	1	no
AT1G02550	-	Chr1:536482-537211	q1	q2	NOTEST	0	0	0	0	1	1	no
AT1G02560	-	Chr1:537739-540127	q1	q2	OK	60.4906	55.7961	-0.116546	-0.398716	0.48795	0.930563	no
AT1G02570	-	Chr1:541235-542245	q1	q2	OK	20.4048	22.4468	0.137605	0.371373	0.5136	0.937615	no
AT1G02575	-	Chr1:543010-544057	q1	q2	NOTEST	0.0113322	0.0113341	0.000238087	0	1	1	no
AT1G02580	-	Chr1:544732-549202	q1	q2	OK	0.259214	0.321839	0.312196	0.296077	0.5867	0.956937	no
AT1G02590	-	Chr1:552137-552761	q1	q2	NOTEST	0	0.248965	inf	0	1	1	no
AT1G02600	-	Chr1:552137-552761	q1	q2	NOTEST	0	0	0	0	1	1	no
AT1G02610	-	Chr1:553018-556152	q1	q2	OK	0.3715	0.540732	0.54155	0.477061	0.3839	0.880106	no
AT1G02620	-	Chr1:557091-558774	q1	q2	OK	0.27581	0.31533	0.193191	0.164381	0.78015	0.987693	no
AT1G02630	-	Chr1:560609-562598	q1	q2	NOTEST	0	0.0071851	inf	0	1	1	no
AT1G02640	-	Chr1:564017-567771	q1	q2	OK	0.103526	0.355664	1.78053	1.53215	0.01845	0.221993	no
AT1G02650	-	Chr1:568557-570554	q1	q2	OK	3.15024	2.72725	-0.208011	-0.40462	0.4859	0.929236	no
AT1G02660	-	Chr1:571825-575085	q1	q2	OK	4.88303	3.3575	-0.540389	-1.31761	0.02375	0.257202	no
AT1G02670	-	Chr1:575921-580532	q1	q2	OK	3.22062	3.48406	0.113433	0.245103	0.66965	0.974563	no
AT1G02680	-	Chr1:580624-582310	q1	q2	OK	50.7306	54.2084	0.0956589	0.304161	0.5905	0.957565	no
AT1G02681	-	Chr1:582363-582985	q1	q2	OK	0.323194	0.340171	0.0738593	0.0476734	0.9427	0.995044	no
AT1G02690	-	Chr1:584133-587327	q1	q2	OK	17.2357	10.614	-0.69943	-1.99689	0.0007	0.024761	yes
AT1G02700	-	Chr1:588002-589480	q1	q2	OK	9.89123	10.3183	0.0609885	0.154048	0.7871	0.988442	no
AT1G02705	-	Chr1:589583-590406	q1	q2	OK	1.56723	3.13538	1.00042	0.95759	0.09955	0.543329	no
AT1G02710	-	Chr1:589583-590406	q1	q2	NOTEST	0.0287662	0.111744	1.95775	0	1	1	no
AT1G02720	-	Chr1:591681-594264	q1	q2	OK	57.4683	59.0161	0.0383421	0.131591	0.81895	0.990932	no
AT1G02730	-	Chr1:594501-598657	q1	q2	OK	10.329	5.20685	-0.988221	-2.86223	5e-05	0.00305445	yes
AT1G02740	-	Chr1:599329-602199	q1	q2	OK	11.9068	11.879	-0.0033702	-0.00919001	0.9874	0.996647	no
AT1G02750	-	Chr1:602488-604387	q1	q2	OK	25.6072	28.858	0.172422	0.484322	0.3979	0.887044	no
AT1G02760	-	Chr1:604401-604474	q1	q2	NOTEST	0	0	0	0	1	1	no
AT1G02770	-	Chr1:604872-606708	q1	q2	OK	92.3632	90.1174	-0.035511	-0.122492	0.8274	0.99138	no
AT1G02780	-	Chr1:607798-609534	q1	q2	OK	619.865	646.948	0.0616965	0.195848	0.73275	0.981613	no
AT1G02790	-	Chr1:610362-612324	q1	q2	OK	5.54729	0.242276	-4.51706	-5.02154	5e-05	0.00305445	yes
AT1G02800	-	Chr1:613196-616231	q1	q2	OK	1.37144	0.833195	-0.718964	-0.965789	0.0991	0.542455	no
AT1G02810	-	Chr1:618060-620502	q1	q2	OK	3.57682	3.08913	-0.211474	-0.443916	0.42655	0.901117	no
AT1G02813	-	Chr1:620677-621329	q1	q2	OK	0.362727	0.0872658	-2.05539	-1.1756	0.11345	0.578547	no
AT1G02816	-	Chr1:621452-623054	q1	q2	OK	19.0315	22.7764	0.259145	0.789025	0.1705	0.675406	no
AT1G02820	-	Chr1:623655-624567	q1	q2	NOTEST	0.019085	0	#NAME?	0	1	1	no
AT1G02830	-	Chr1:625083-625608	q1	q2	NOTEST	0	0	0	0	1	1	no
AT1G02840	-	Chr1:626638-629993	q1	q2	OK	52.5086	55.4247	0.0779749	0.265702	0.64395	0.970853	no
AT1G02850	-	Chr1:630373-633420	q1	q2	OK	39.0867	54.4907	0.479333	1.59067	0.00595	0.109466	no
AT1G02860	-	Chr1:635143-638681	q1	q2	OK	20.1915	22.4989	0.156101	0.438495	0.44515	0.910021	no
AT1G02870	-	Chr1:635143-638681	q1	q2	OK	8.19613	6.20627	-0.401215	-0.411955	0.4767	0.925058	no
AT1G02880	-	Chr1:642504-644903	q1	q2	OK	4.91625	4.61265	-0.0919632	-0.177201	0.7653	0.986771	no
AT1G02890	-	Chr1:645083-652001	q1	q2	OK	28.9882	25.8988	-0.162585	-0.560888	0.33105	0.841872	no
AT1G02900	-	Chr1:653603-654457	q1	q2	NOTEST	0.0878047	0.29789	1.76241	0	1	1	no
AT1G02910	-	Chr1:655567-658216	q1	q2	OK	15.4686	16.0978	0.057521	0.168127	0.7721	0.987693	no
AT1G02920	-	Chr1:658577-659980	q1	q2	NOTEST	0.0304213	0.0118819	-1.35632	0	1	1	no
AT1G02930	-	Chr1:661087-662475	q1	q2	OK	6.67358	43.443	2.70259	6.08377	5e-05	0.00305445	yes
AT1G02940	-	Chr1:662962-664290	q1	q2	OK	4.47753	10.012	1.16095	2.10047	0.001	0.0316723	yes
AT1G02950	-	Chr1:665118-666471	q1	q2	NOTEST	0	0.068403	inf	0	1	1	no
AT1G02952	-	Chr1:665118-666471	q1	q2	NOTEST	0	0	0	0	1	1	no
AT1G02960	-	Chr1:666806-669919	q1	q2	OK	9.22524	10.753	0.221078	0.592751	0.30525	0.824263	no
AT1G02965	-	Chr1:671660-672814	q1	q2	NOTEST	0.0407577	0.0700686	0.781698	0	1	1	no
AT1G02970	-	Chr1:673305-676419	q1	q2	OK	7.53812	5.94118	-0.343456	-0.850005	0.13775	0.621626	no
AT1G02980	-	Chr1:677359-687385	q1	q2	OK	4.55546	0.577887	-2.97874	-2.22408	0.00265	0.0644103	no
AT1G02990	-	Chr1:677359-687385	q1	q2	OK	3.1181	2.71807	-0.198083	-0.276673	0.5369	0.944968	no
AT1G03000	-	Chr1:687794-692660	q1	q2	OK	5.09882	5.01743	-0.0232147	-0.0629672	0.9118	0.993657	no
AT1G03010	-	Chr1:693189-696504	q1	q2	NOTEST	0.00471521	0.0095726	1.02159	0	1	1	no
AT1G03020	-	Chr1:697918-698591	q1	q2	NOTEST	0	0	0	0	1	1	no
AT1G03030	-	Chr1:701364-706689	q1	q2	OK	25.1577	27.6235	0.134894	0.27225	0.63585	0.9693	no
AT1G03040	-	Chr1:701364-706689	q1	q2	OK	39.8013	39.3949	-0.0148077	-0.0379944	0.94655	0.995044	no
AT1G03050	-	Chr1:707484-711857	q1	q2	OK	0.879047	0.480159	-0.872427	-0.463382	0.55375	0.949424	no
AT1G03055	-	Chr1:707484-711857	q1	q2	OK	37.2887	56.395	0.596828	1.84067	0.00175	0.0477182	yes
AT1G03060	-	Chr1:712439-727553	q1	q2	OK	1.01382	1.15761	0.191338	0.493409	0.3929	0.885068	no
AT1G03070	-	Chr1:729829-738306	q1	q2	OK	7.5296	8.69679	0.207908	0.236278	0.6764	0.975106	no
AT1G03080	-	Chr1:729829-738306	q1	q2	OK	5.05518	4.80077	-0.0744959	-0.190004	0.7361	0.982225	no
AT1G03090	-	Chr1:739543-746701	q1	q2	OK	13.4785	12.8994	-0.0633541	-0.191193	0.74155	0.982576	no
AT1G03100	-	Chr1:739543-746701	q1	q2	OK	0.826214	0.56719	-0.542685	-0.377702	0.50495	0.935276	no
AT1G03103	-	Chr1:747196-748057	q1	q2	OK	47.6075	18.6808	-1.34963	-2.76454	5e-05	0.00305445	yes
AT1G03106	-	Chr1:748100-749034	q1	q2	OK	15.488	15.5714	0.00774436	0.0186803	0.97455	0.996392	no
AT1G03110	-	Chr1:749245-751976	q1	q2	OK	13.2797	9.74649	-0.446267	-1.2064	0.03725	0.331259	no
AT1G03120	-	Chr1:752190-753140	q1	q2	OK	11.5462	9.53882	-0.27554	-0.522198	0.36475	0.865503	no
AT1G03130	-	Chr1:753306-756303	q1	q2	OK	288.398	298.315	0.0487767	0.148347	0.7964	0.989625	no
AT1G03140	-	Chr1:753306-756303	q1	q2	OK	42.7622	39.4105	-0.117754	-0.173458	0.7621	0.98607	no
AT1G03150	-	Chr1:756413-758678	q1	q2	OK	33.9605	36.5656	0.106627	0.308886	0.5845	0.956602	no
AT1G03160	-	Chr1:761260-766194	q1	q2	OK	6.707	7.29497	0.121234	0.341387	0.5562	0.949424	no
AT1G03165	-	Chr1:766335-767385	q1	q2	OK	0	0.879422	inf	#NAME?	0.225	0.742101	no
AT1G03170	-	Chr1:768375-770684	q1	q2	NOTEST	0.00454781	0.0428354	3.23556	0	1	1	no
AT1G03180	-	Chr1:773357-775362	q1	q2	OK	1.47566	1.57154	0.0908156	0.114828	0.8413	0.992686	no
AT1G03190	-	Chr1:775526-780062	q1	q2	OK	5.50078	4.76727	-0.206474	-0.529262	0.36115	0.863769	no
AT1G03200	-	Chr1:780518-784346	q1	q2	NOTEST	0.172356	0.0941121	-0.872938	0	1	1	no
AT1G03210	-	Chr1:780518-784346	q1	q2	OK	143.062	163.035	0.188534	0.656011	0.2488	0.766813	no
AT1G03220	-	Chr1:786831-788722	q1	q2	OK	5.21879	10.9872	1.07404	2.70369	5e-05	0.00305445	yes
AT1G03230	-	Chr1:789819-791689	q1	q2	OK	0.549337	1.21155	1.14109	1.48036	0.01165	0.167485	no
AT1G03240	-	Chr1:792221-793060	q1	q2	NOTEST	0.156834	0.0583215	-1.42714	0	1	1	no
AT1G03250	-	Chr1:793314-795403	q1	q2	OK	35.9536	34.8415	-0.0453321	-0.140412	0.8059	0.989989	no
AT1G03260	-	Chr1:795448-798491	q1	q2	OK	28.0848	29.3541	0.0637744	0.201115	0.7285	0.981613	no
AT1G03270	-	Chr1:799114-802625	q1	q2	OK	42.6286	38.2312	-0.157074	-0.531909	0.3482	0.854358	no
AT1G03280	-	Chr1:802969-807066	q1	q2	OK	18.9897	18.0765	-0.0711032	-0.222161	0.70075	0.979066	no
AT1G03290	-	Chr1:807360-813216	q1	q2	OK	22.6317	22.686	0.00345648	0.0109797	0.9829	0.996392	no
AT1G03300	-	Chr1:807360-813216	q1	q2	NOTEST	0	0	0	0	1	1	no
AT1G03310	-	Chr1:813412-816812	q1	q2	OK	11.2356	8.74787	-0.36107	-1.08896	0.057	0.417007	no
AT1G03320	-	Chr1:816988-817767	q1	q2	NOTEST	0.20845	0.076712	-1.44218	0	1	1	no
AT1G03325	-	Chr1:816988-817767	q1	q2	NOTEST	0	0	0	0	1	1	no
AT1G03330	-	Chr1:817933-819563	q1	q2	OK	70.3101	75.8879	0.110138	0.353593	0.53805	0.944968	no
AT1G03340	-	Chr1:819611-821476	q1	q2	OK	1.65446	1.8697	0.17645	0.266294	0.6407	0.970216	no
AT1G03350	-	Chr1:822581-824410	q1	q2	OK	32.7833	29.7974	-0.137772	-0.455359	0.4213	0.899347	no
AT1G03360	-	Chr1:824516-826399	q1	q2	OK	13.4101	10.997	-0.286215	-0.748706	0.1862	0.698227	no
AT1G03365	-	Chr1:826522-830393	q1	q2	OK	7.90093	8.12522	0.0403848	0.116744	0.84205	0.992686	no
AT1G03370	-	Chr1:830549-835411	q1	q2	OK	1.29419	1.11053	-0.220793	-0.413333	0.4674	0.921386	no
AT1G03380	-	Chr1:835766-842418	q1	q2	OK	8.6053	8.31147	-0.0501218	-0.154783	0.78365	0.987693	no
AT1G03390	-	Chr1:835766-842418	q1	q2	NOTEST	0	0.0085137	inf	0	1	1	no
AT1G03395	-	Chr1:835766-842418	q1	q2	NOTEST	0	0	0	0	1	1	no
AT1G03400	-	Chr1:842658-844251	q1	q2	OK	3.88625	3.8477	-0.0143792	-0.0272683	0.96265	0.995044	no
AT1G03410	-	Chr1:844435-847739	q1	q2	OK	0.835092	0.665582	-0.327318	-0.154276	0.87505	0.992875	no
AT1G03420	-	Chr1:844435-847739	q1	q2	OK	58.8601	64.7929	0.138546	0.453343	0.4326	0.90371	no
AT1G03430	-	Chr1:847792-849621	q1	q2	OK	16.5157	16.4444	-0.00624359	-0.0172438	0.9756	0.996392	no
AT1G03440	-	Chr1:852150-854297	q1	q2	OK	71.2052	73.2559	0.0409618	0.141566	0.8011	0.989625	no
AT1G03445	-	Chr1:854409-859701	q1	q2	OK	0.490112	0.386191	-0.343797	-0.414276	0.47335	0.923342	no
AT1G03457	-	Chr1:860760-864372	q1	q2	OK	16.674	22.0557	0.40355	1.20778	0.0358	0.324819	no
AT1G03470	-	Chr1:865894-867733	q1	q2	OK	32.8853	35.6543	0.116633	0.361223	0.5332	0.944257	no
AT1G03475	-	Chr1:868852-871308	q1	q2	OK	53.7076	50.9995	-0.0746431	-0.255527	0.65455	0.971959	no
AT1G03490	-	Chr1:871873-872906	q1	q2	NOTEST	0.0148639	0.0148664	0.000238087	0	1	1	no
AT1G03495	-	Chr1:873165-874476	q1	q2	OK	0.882805	0.934633	0.0823049	0.0979782	0.86255	0.992875	no
AT1G03502	-	Chr1:875357-875471	q1	q2	NOTEST	0	0	0	0	1	1	no
AT1G03506	-	Chr1:875517-875604	q1	q2	OK	65.5653	102.919	0.650506	0.627396	0.4958	0.932763	no
AT1G03510	-	Chr1:876086-877556	q1	q2	OK	2.10707	2.1418	0.0235843	0.0372049	0.9489	0.995044	no
AT1G03515	-	Chr1:877647-877719	q1	q2	NOTEST	0	0	0	0	1	1	no
AT1G03520	-	Chr1:877860-880259	q1	q2	OK	2.68464	2.63137	-0.0289165	-0.0522643	0.92865	0.993874	no
AT1G03530	-	Chr1:880383-883599	q1	q2	OK	3.04337	2.30774	-0.399187	-0.874171	0.12	0.589778	no
AT1G03540	-	Chr1:883682-885611	q1	q2	OK	0.578263	0.673196	0.219301	0.263431	0.641	0.970242	no
AT1G03545	-	Chr1:885622-887972	q1	q2	OK	0.455259	0.43986	-0.0496445	-0.035655	0.9534	0.995044	no
AT1G03550	-	Chr1:885622-887972	q1	q2	OK	1.40678	1.47132	0.0647157	0.066425	0.90825	0.993657	no
AT1G03560	-	Chr1:890154-892492	q1	q2	OK	4.19434	4.14493	-0.0170985	-0.0402828	0.9438	0.995044	no
AT1G03570	-	Chr1:892513-892585	q1	q2	NOTEST	0	0	0	0	1	1	no
AT1G03580	-	Chr1:892884-894194	q1	q2	OK	0.773694	0.52544	-0.558237	-0.538086	0.3438	0.851991	no
AT1G03590	-	Chr1:894237-897718	q1	q2	OK	4.96585	6.71585	0.435531	1.10054	0.0542	0.406638	no
AT1G03600	-	Chr1:898479-899794	q1	q2	OK	61.9943	71.4934	0.205674	0.703452	0.2235	0.740695	no
AT1G03610	-	Chr1:900731-903070	q1	q2	OK	20.3368	24.7303	0.282184	0.887688	0.12115	0.591687	no
AT1G03620	-	Chr1:904031-909650	q1	q2	OK	0.25047	0.40366	0.688501	0.166683	0.46245	0.919796	no
AT1G03630	-	Chr1:904031-909650	q1	q2	OK	68.5233	57.2448	-0.25945	-0.869961	0.1324	0.611472	no
AT1G03640	-	Chr1:909810-909883	q1	q2	NOTEST	0	0	0	0	1	1	no
AT1G03650	-	Chr1:910022-911292	q1	q2	OK	2.08672	1.70684	-0.289916	-0.371896	0.51495	0.937701	no
AT1G03660	-	Chr1:911309-913808	q1	q2	OK	0.389322	0.223767	-0.798967	-0.588804	0.4866	0.929575	no
AT1G03670	-	Chr1:914221-916222	q1	q2	NOTEST	0	0.0116223	inf	0	1	1	no
AT1G03680	-	Chr1:916771-918064	q1	q2	OK	243.538	237.857	-0.0340536	-0.118171	0.83595	0.992446	no
AT1G03687	-	Chr1:918284-920592	q1	q2	OK	12.7001	13.7453	0.114095	0.314253	0.5873	0.957181	no
AT1G03700	-	Chr1:920949-922098	q1	q2	NOTEST	0	0	0	0	1	1	no
AT1G03710	-	Chr1:923389-924730	q1	q2	OK	29.3069	29.2765	-0.0014931	-0.00426815	0.99365	0.997672	no
AT1G03720	-	Chr1:924895-926373	q1	q2	NOTEST	0.0272139	0	#NAME?	0	1	1	no
AT1G03730	-	Chr1:930714-931985	q1	q2	OK	10.5459	10.5452	-9.32729e-05	-0.000232508	0.9976	0.999252	no
AT1G03740	-	Chr1:933425-937152	q1	q2	OK	1.2365	1.14664	-0.108855	-0.188465	0.73755	0.982337	no
AT1G03743	-	Chr1:937206-937287	q1	q2	OK	21.0758	61.0702	1.53488	0.633091	0.2684	0.78573	no
AT1G03746	-	Chr1:937400-937485	q1	q2	OK	11.101	52.0004	2.22784	1.66322	0.22425	0.741555	no
AT1G03750	-	Chr1:937825-943377	q1	q2	OK	3.73236	3.2898	-0.182088	-0.3869	0.4987	0.933801	no
AT1G03760	-	Chr1:937825-943377	q1	q2	OK	2.377	2.32088	-0.0344741	-0.0360548	0.95145	0.995044	no
AT1G03770	-	Chr1:944571-951850	q1	q2	OK	8.03448	7.83855	-0.035617	-0.0508987	0.92385	0.993874	no
AT1G03780	-	Chr1:944571-951850	q1	q2	OK	11.0447	6.64611	-0.732771	-1.64845	0.0042	0.0865519	no
AT1G03790	-	Chr1:954289-956144	q1	q2	NOTEST	0	0	0	0	1	1	no
AT1G03800	-	Chr1:957103-958383	q1	q2	NOTEST	0.072842	0.118389	0.700698	0	1	1	no
AT1G03810	-	Chr1:958758-959609	q1	q2	NOTEST	0.0415079	0	#NAME?	0	1	1	no
AT1G03820	-	Chr1:959789-960916	q1	q2	NOTEST	0	0.0103549	inf	0	1	1	no
AT1G03830	-	Chr1:961683-966790	q1	q2	OK	4.92719	3.551	-0.47254	-1.22782	0.0343	0.317221	no
AT1G03840	-	Chr1:967469-970334	q1	q2	NOTEST	0.065168	0	#NAME?	0	1	1	no
AT1G03850	-	Chr1:975870-977911	q1	q2	NOTEST	0.127812	0.152722	0.256891	0	1	1	no
AT1G03860	-	Chr1:979306-982002	q1	q2	OK	34.775	27.8748	-0.31909	-1.00994	0.08015	0.494483	no
AT1G03870	-	Chr1:982380-983544	q1	q2	NOTEST	0	0.0104764	inf	0	1	1	no
AT1G03880	-	Chr1:985750-988146	q1	q2	OK	23.0508	24.7113	0.100353	0.276405	0.6227	0.964899	no
AT1G03890	-	Chr1:989197-991020	q1	q2	OK	0.0743131	0.336203	2.17764	1.26959	0.0757	0.481296	no
AT1G03900	-	Chr1:991105-993126	q1	q2	OK	65.853	78.7657	0.258317	0.884765	0.1264	0.602274	no
AT1G03905	-	Chr1:993399-995989	q1	q2	OK	4.28588	3.69711	-0.213196	-0.409929	0.47425	0.923342	no
AT1G03910	-	Chr1:996075-1000629	q1	q2	OK	21.8148	19.9023	-0.13237	-0.431767	0.44575	0.910021	no
AT1G03920	-	Chr1:1001115-1004410	q1	q2	OK	2.16724	1.98167	-0.12914	-0.232532	0.68665	0.97672	no
AT1G03930	-	Chr1:1004687-1008370	q1	q2	OK	7.92312	8.62948	0.123204	0.342481	0.5561	0.949424	no
AT1G03935	-	Chr1:1008809-1008896	q1	q2	OK	115.34	81.8673	-0.49454	-0.35805	0.5281	0.942709	no
AT1G03940	-	Chr1:1009227-1011145	q1	q2	OK	0.475139	0.517935	0.12442	0.132101	0.81665	0.990718	no
AT1G03950	-	Chr1:1011150-1013365	q1	q2	OK	7.72702	6.99886	-0.142793	-0.292572	0.6156	0.96359	no
AT1G03960	-	Chr1:1013642-1017957	q1	q2	OK	4.23155	3.25179	-0.379953	-0.80183	0.16605	0.669501	no
AT1G03970	-	Chr1:1018057-1019247	q1	q2	OK	41.6056	37.5499	-0.147969	-0.46039	0.4236	0.900801	no
AT1G03980	-	Chr1:1019310-1022108	q1	q2	OK	0.5514	0.271702	-1.02107	-0.886485	0.09605	0.534861	no
AT1G03982	-	Chr1:1022250-1023719	q1	q2	NOTEST	0	0.0176098	inf	0	1	1	no
AT1G03987	-	Chr1:11100-11372	q1	q2	NOTEST	0	0	0	0	1	1	no
AT1G03990	-	Chr1:1024739-1027616	q1	q2	OK	3.17083	3.94065	0.313573	0.704497	0.2128	0.729787	no
AT1G03993	-	Chr1:23120-33171	q1	q2	OK	0.645986	0.115117	-2.4884	-0.230459	0.4243	0.900973	no
AT1G03997	-	Chr1:23120-33171	q1	q2	NOTEST	0.18653	0	#NAME?	0	1	1	no
AT1G04000	-	Chr1:1027852-1029119	q1	q2	OK	20.1433	19.2465	-0.0657033	-0.188946	0.74175	0.982597	no
AT1G04003	-	Chr1:43086-43295	q1	q2	NOTEST	0	0	0	0	1	1	no
AT1G04007	-	Chr1:72338-74737	q1	q2	OK	1.69849	3.87863	1.19129	0.246105	0.4994	0.933801	no
AT1G04010	-	Chr1:1030956-1036264	q1	q2	OK	0.465305	0.445173	-0.063812	-0.0771862	0.8962	0.992904	no
AT1G04013	-	Chr1:72338-74737	q1	q2	OK	5.19493	10.1378	0.964561	0.163957	0.5277	0.942709	no
AT1G04017	-	Chr1:88621-90502	q1	q2	OK	2.62402	1.76769	-0.569912	-0.155948	0.8207	0.991112	no
AT1G04020	-	Chr1:1036492-1040262	q1	q2	OK	7.66467	4.08126	-0.909209	-2.2882	0.0002	0.00937904	yes
AT1G04023	-	Chr1:91341-95681	q1	q2	NOTEST	0.218754	0.0772654	-1.50142	0	1	1	no
AT1G04030	-	Chr1:1040374-1043887	q1	q2	OK	62.4139	51.8111	-0.268605	-0.914994	0.1098	0.569671	no
AT1G04033	-	Chr1:255021-255384	q1	q2	NOTEST	0	0	0	0	1	1	no
AT1G04037	-	Chr1:258716-258963	q1	q2	NOTEST	0.323139	0	#NAME?	0	1	1	no
AT1G04040	-	Chr1:1040374-1043887	q1	q2	OK	1.66111	2.34306	0.496245	0.228419	0.69495	0.977872	no
AT1G04043	-	Chr1:267992-274930	q1	q2	NOTEST	0	0	0	0	1	1	no
AT1G04047	-	Chr1:267992-274930	q1	q2	OK	2.27416	3.07538	0.435434	0.0858219	0.79235	0.988852	no
AT1G04050	-	Chr1:1045597-1049864	q1	q2	OK	1.3406	1.11	-0.272325	-0.453945	0.4296	0.901887	no
AT1G04053	-	Chr1:275187-278599	q1	q2	OK	1.73313	2.426	0.485197	0.324832	0.5937	0.95843	no
AT1G04057	-	Chr1:275187-278599	q1	q2	OK	4.00684	0.789803	-2.3429	-0.744648	0.45495	0.916565	no
AT1G04063	-	Chr1:291593-292061	q1	q2	NOTEST	0	0	0	0	1	1	no
AT1G04067	-	Chr1:303462-306310	q1	q2	OK	2.75619	1.91323	-0.526668	-0.226989	0.70945	0.979499	no
AT1G04070	-	Chr1:1050504-1051194	q1	q2	OK	32.9803	36.4456	0.14414	0.396242	0.4959	0.932763	no
AT1G04073	-	Chr1:303462-306310	q1	q2	OK	5.89264	7.34743	0.318325	0.122061	0.8616	0.992875	no
AT1G04077	-	Chr1:310168-319667	q1	q2	OK	174.301	164.762	-0.0811963	-0.0670642	0.9064	0.993657	no
AT1G04080	-	Chr1:1051311-1056827	q1	q2	OK	40.961	35.0839	-0.223443	-0.763971	0.1823	0.691927	no
AT1G04083	-	Chr1:310168-319667	q1	q2	OK	1.41546	1.59392	0.171314	0.00579052	0.92775	0.993874	no
AT1G04087	-	Chr1:402085-402294	q1	q2	NOTEST	0	0	0	0	1	1	no
AT1G04090	-	Chr1:1057040-1059454	q1	q2	OK	5.82332	6.3628	0.12782	0.322243	0.57115	0.952616	no
AT1G04093	-	Chr1:424665-425164	q1	q2	OK	0.471879	0.130398	-1.8555	-1.03288	0.1636	0.665751	no
AT1G04097	-	Chr1:455687-463618	q1	q2	NOTEST	0.0797956	0.468194	2.55273	0	1	1	no
AT1G04100	-	Chr1:1059469-1061209	q1	q2	OK	18.0538	17.4321	-0.0505616	-0.142195	0.80265	0.989625	no
AT1G04103	-	Chr1:455687-463618	q1	q2	OK	0.866296	1.22087	0.494973	0.064531	0.7317	0.981613	no
AT1G04105	-	Chr1:1059469-1061209	q1	q2	OK	1.12669	0.500055	-1.17193	-0.284073	0.72795	0.981613	no
AT1G04110	-	Chr1:1061296-1063809	q1	q2	NOTEST	0.226001	0.149624	-0.594986	0	1	1	no
AT1G04117	-	Chr1:493638-496332	q1	q2	OK	1.17229	0.951773	-0.300643	-0.315784	0.58175	0.955233	no
AT1G04120	-	Chr1:1064263-1071080	q1	q2	OK	19.9685	19.3374	-0.0463336	-0.15902	0.78745	0.988442	no
AT1G04123	-	Chr1:493638-496332	q1	q2	NOTEST	0.123346	0.418902	1.76391	0	1	1	no
AT1G04127	-	Chr1:551288-551529	q1	q2	NOTEST	0.21312	0	#NAME?	0	1	1	no
AT1G04130	-	Chr1:1073273-1080630	q1	q2	OK	9.18399	8.37112	-0.1337	-0.11887	0.84075	0.992686	no
AT1G04133	-	Chr1:557091-558774	q1	q2	NOTEST	0.0862055	0.117394	0.445507	0	1	1	no
AT1G04137	-	Chr1:559734-560251	q1	q2	NOTEST	0	0	0	0	1	1	no
AT1G04140	-	Chr1:1073273-1080630	q1	q2	OK	29.5109	26.2951	-0.16645	-0.535888	0.35455	0.858881	no
AT1G04143	-	Chr1:583470-583860	q1	q2	NOTEST	0	0	0	0	1	1	no
AT1G04147	-	Chr1:635143-638681	q1	q2	OK	0.456802	0.46495	0.0255078	0.00325835	0.8865	0.992875	no
AT1G04150	-	Chr1:1081023-1084431	q1	q2	OK	1.27472	1.21286	-0.0717579	-0.127992	0.8228	0.991221	no
AT1G04153	-	Chr1:635143-638681	q1	q2	NOTEST	0	0	0	0	1	1	no
AT1G04157	-	Chr1:739543-746701	q1	q2	NOTEST	0	0	0	0	1	1	no
AT1G04160	-	Chr1:1086169-1096510	q1	q2	OK	1.79632	1.08758	-0.723919	-1.56083	0.00815	0.133586	no
AT1G04163	-	Chr1:739543-746701	q1	q2	NOTEST	0.147593	0.266082	0.850248	0	1	1	no
AT1G04167	-	Chr1:760883-761099	q1	q2	NOTEST	0	0	0	0	1	1	no
AT1G04170	-	Chr1:1096881-1099901	q1	q2	OK	39.2768	36.646	-0.10002	-0.338217	0.54955	0.948583	no
AT1G04173	-	Chr1:766335-767385	q1	q2	OK	0.295297	1.33144	2.17275	1.76748	0.3394	0.848479	no
AT1G04177	-	Chr1:780106-780409	q1	q2	NOTEST	0	0	0	0	1	1	no
AT1G04180	-	Chr1:1104492-1106241	q1	q2	NOTEST	0.016211	0	#NAME?	0	1	1	no
AT1G04183	-	Chr1:844435-847739	q1	q2	OK	0.634869	0.294216	-1.10958	-0.413635	0.57725	0.953334	no
AT1G04187	-	Chr1:875055-875189	q1	q2	OK	24.6114	30.9533	0.330767	0.241352	0.6846	0.97672	no
AT1G04190	-	Chr1:1106353-1108725	q1	q2	OK	36.9464	33.2852	-0.150554	-0.486297	0.4019	0.889286	no
AT1G04193	-	Chr1:875223-875340	q1	q2	OK	23.3336	54.9344	1.2353	0.89226	0.1312	0.608663	no
AT1G04197	-	Chr1:875678-875823	q1	q2	OK	42.8292	49.8809	0.219891	0.204389	0.72615	0.981613	no
AT1G04200	-	Chr1:1109394-1114155	q1	q2	OK	12.4003	10.786	-0.201208	-0.607443	0.2946	0.813516	no
AT1G04203	-	Chr1:911309-913808	q1	q2	NOTEST	0	0	0	0	1	1	no
AT1G04207	-	Chr1:926988-927200	q1	q2	NOTEST	0	0	0	0	1	1	no
AT1G04210	-	Chr1:1114374-1122786	q1	q2	OK	7.53502	5.97085	-0.335675	-0.817628	0.1537	0.649471	no
AT1G04213	-	Chr1:933425-937152	q1	q2	NOTEST	0	0	0	0	1	1	no
AT1G04217	-	Chr1:1008591-1008735	q1	q2	OK	46.2217	63.0624	0.448209	0.431185	0.4486	0.911861	no
AT1G04220	-	Chr1:1114374-1122786	q1	q2	OK	2.82051	1.36197	-1.05026	-0.643454	0.3136	0.831113	no
AT1G04223	-	Chr1:1009072-1009189	q1	q2	OK	54.8078	125.726	1.19783	1.06144	0.06635	0.451106	no
AT1G04227	-	Chr1:1009227-1011145	q1	q2	OK	38.9058	54.7561	0.493037	0.210808	0.7647	0.986771	no
AT1G04230	-	Chr1:1125514-1129689	q1	q2	OK	14.9368	16.3362	0.1292	0.361914	0.52475	0.941307	no
AT1G04233	-	Chr1:1018057-1019247	q1	q2	OK	11.4305	14.7517	0.367983	0.25066	0.66825	0.97431	no
AT1G04237	-	Chr1:1040374-1043887	q1	q2	OK	0	0.3154	inf	#NAME?	0.1652	0.668572	no
AT1G04240	-	Chr1:1125514-1129689	q1	q2	NOTEST	0.108907	0.0882094	-0.304097	0	1	1	no
AT1G04243	-	Chr1:1072573-1072780	q1	q2	NOTEST	0	0	0	0	1	1	no
AT1G04247	-	Chr1:1114374-1122786	q1	q2	NOTEST	0.0390857	0.0954977	1.28882	0	1	1	no
AT1G04250	-	Chr1:1136077-1138663	q1	q2	OK	0.316012	0.428868	0.440554	0.395937	0.4815	0.927031	no
AT1G04253	-	Chr1:1134307-1134997	q1	q2	NOTEST	0	0	0	0	1	1	no
AT1G04257	-	Chr1:1178924-1179176	q1	q2	OK	21.3935	19.841	-0.108687	-0.140157	0.80665	0.989989	no
AT1G04260	-	Chr1:1140277-1143130	q1	q2	OK	39.745	35.4519	-0.164913	-0.22601	0.69345	0.977238	no
AT1G04263	-	Chr1:1215730-1215831	q1	q2	NOTEST	0	0	0	0	1	1	no
AT1G04267	-	Chr1:1215924-1217471	q1	q2	OK	8.85855	9.51733	0.103486	0.0113716	0.9352	0.995044	no
AT1G04270	-	Chr1:1140277-1143130	q1	q2	OK	290.677	300.08	0.045932	0.141053	0.8032	0.989625	no
AT1G04273	-	Chr1:1215924-1217471	q1	q2	OK	5.19484	12.9032	1.31258	0.247233	0.5102	0.937142	no
AT1G04277	-	Chr1:1215924-1217471	q1	q2	OK	7.61577	10.5743	0.473506	0.0520975	0.79005	0.988476	no
AT1G04280	-	Chr1:1143435-1147091	q1	q2	NOTEST	0.167093	0.191986	0.200352	0	1	1	no
AT1G04283	-	Chr1:1299552-1299796	q1	q2	NOTEST	0	0	0	0	1	1	no
AT1G04287	-	Chr1:1333695-1334012	q1	q2	NOTEST	0	0	0	0	1	1	no
AT1G04290	-	Chr1:1147296-1148533	q1	q2	OK	40.6785	48.5889	0.256363	0.537012	0.34545	0.852792	no
AT1G04293	-	Chr1:1382789-1383422	q1	q2	NOTEST	0	0	0	0	1	1	no
AT1G04295	-	Chr1:1147296-1148533	q1	q2	NOTEST	0.308208	0.295979	-0.0584078	0	1	1	no
AT1G04297	-	Chr1:1383840-1391381	q1	q2	NOTEST	0.190107	0.15068	-0.335317	0	1	1	no
AT1G04300	-	Chr1:1148563-1154667	q1	q2	OK	12.687	12.0864	-0.0699708	-0.217453	0.7021	0.979269	no
AT1G04303	-	Chr1:1383840-1391381	q1	q2	OK	1.38676	1.72965	0.318761	0.0533416	0.8759	0.992875	no
AT1G04307	-	Chr1:1429047-1430056	q1	q2	OK	0.994297	0.776948	-0.355859	-0.175762	0.78425	0.987693	no
AT1G04310	-	Chr1:1154739-1157813	q1	q2	OK	16.8197	16.5005	-0.0276429	-0.0875698	0.8775	0.992875	no
AT1G04313	-	Chr1:1444691-1446116	q1	q2	OK	0.483156	0	#NAME?	#NAME?	0.1051	0.557941	no
AT1G04320	-	Chr1:1159022-1159093	q1	q2	NOTEST	0	0	0	0	1	1	no
AT1G04323	-	Chr1:1446834-1447073	q1	q2	NOTEST	0.178578	0	#NAME?	0	1	1	no
AT1G04327	-	Chr1:1461933-1462340	q1	q2	NOTEST	0	0	0	0	1	1	no
AT1G04330	-	Chr1:1161288-1161982	q1	q2	OK	0.568557	0.298157	-0.931232	-0.66626	0.2665	0.783064	no
AT1G04333	-	Chr1:1461933-1462340	q1	q2	NOTEST	0	0	0	0	1	1	no
AT1G04337	-	Chr1:1496734-1497102	q1	q2	NOTEST	0.140273	0.120576	-0.218302	0	1	1	no
AT1G04340	-	Chr1:1162904-1164861	q1	q2	OK	47.9521	48.9183	0.0287784	0.0925912	0.87335	0.992875	no
AT1G04343	-	Chr1:1504940-1510341	q1	q2	OK	1.72052	1.15391	-0.576307	-0.145153	0.7908	0.988476	no
AT1G04347	-	Chr1:1504940-1510341	q1	q2	OK	1.32808	0.636478	-1.06115	-0.235212	0.62745	0.966946	no
AT1G04350	-	Chr1:1164909-1167135	q1	q2	OK	5.75248	10.2105	0.8278	2.17534	5e-05	0.00305445	yes
AT1G04353	-	Chr1:1511894-1518900	q1	q2	OK	1.76985	3.00867	0.7655	0.619098	0.2613	0.777255	no
AT1G04357	-	Chr1:1523560-1524069	q1	q2	OK	1.55879	1.70494	0.129294	0.122455	0.83105	0.99138	no
AT1G04360	-	Chr1:1167287-1169034	q1	q2	NOTEST	0.26938	0.269074	-0.00163635	0	1	1	no
AT1G04363	-	Chr1:1523560-1524069	q1	q2	OK	1.05243	0.0358159	-4.87698	-0.333234	0.3436	0.851944	no
AT1G04367	-	Chr1:1524571-1525242	q1	q2	NOTEST	0.0249734	0.142816	2.51569	0	1	1	no
AT1G04370	-	Chr1:1175032-1175768	q1	q2	NOTEST	0	0	0	0	1	1	no
AT1G04373	-	Chr1:1538272-1538484	q1	q2	NOTEST	0	0	0	0	1	1	no
AT1G04377	-	Chr1:1542968-1543394	q1	q2	NOTEST	0	0.0798088	inf	0	1	1	no
AT1G04380	-	Chr1:1176543-1178488	q1	q2	OK	915.716	789.55	-0.213871	-0.595059	0.2972	0.816556	no
AT1G04383	-	Chr1:1542968-1543394	q1	q2	NOTEST	0	0	0	0	1	1	no
AT1G04387	-	Chr1:1543642-1544093	q1	q2	NOTEST	0.0381038	0.169185	2.1506	0	1	1	no
AT1G04390	-	Chr1:1179309-1183704	q1	q2	OK	1.77891	1.62535	-0.130241	-0.264411	0.6474	0.971722	no
AT1G04397	-	Chr1:1661407-1662259	q1	q2	NOTEST	0	0	0	0	1	1	no
AT1G04400	-	Chr1:1185511-1188696	q1	q2	OK	15.6629	12.9323	-0.276366	-0.855048	0.13635	0.619792	no
AT1G04403	-	Chr1:1693475-1693804	q1	q2	NOTEST	0	0.185622	inf	0	1	1	no
AT1G04407	-	Chr1:1713478-1713740	q1	q2	NOTEST	0	0	0	0	1	1	no
AT1G04410	-	Chr1:1188994-1191458	q1	q2	OK	649.265	651.162	0.00420816	0.0122604	0.9834	0.996392	no
AT1G04413	-	Chr1:1717388-1720587	q1	q2	NOTEST	0	0	0	0	1	1	no
AT1G04417	-	Chr1:1717388-1720587	q1	q2	NOTEST	0	0	0	0	1	1	no
AT1G04420	-	Chr1:1191518-1193884	q1	q2	OK	33.4438	37.7355	0.174183	0.570206	0.3202	0.835541	no
AT1G04425	-	Chr1:1194186-1196889	q1	q2	OK	38.9665	52.6968	0.435483	1.08756	0.05535	0.411666	no
AT1G04427	-	Chr1:1728657-1729890	q1	q2	OK	0.389138	0.778664	1.00072	0.334168	0.58555	0.9568	no
AT1G04430	-	Chr1:1197955-1201579	q1	q2	OK	3.15756	3.11371	-0.0201743	-0.0444544	0.93895	0.995044	no
AT1G04433	-	Chr1:1762144-1766283	q1	q2	OK	52.7015	99.8054	0.921273	0.997979	0.08625	0.510534	no
AT1G04437	-	Chr1:1762144-1766283	q1	q2	NOTEST	0	0	0	0	1	1	no
AT1G04440	-	Chr1:1202159-1206009	q1	q2	OK	16.9996	16.3387	-0.0572061	-0.181742	0.74675	0.983079	no
AT1G04443	-	Chr1:1839482-1839729	q1	q2	NOTEST	0	0	0	0	1	1	no
AT1G04445	-	Chr1:1206759-1207939	q1	q2	NOTEST	0.0402753	0.0304437	-0.403754	0	1	1	no
AT1G04447	-	Chr1:1887403-1887728	q1	q2	NOTEST	0	0.0762359	inf	0	1	1	no
AT1G04450	-	Chr1:1208520-1210026	q1	q2	NOTEST	0.0111999	0.0820229	2.87255	0	1	1	no
AT1G04453	-	Chr1:1953733-1954192	q1	q2	NOTEST	0.18461	0.0371697	-2.31228	0	1	1	no
AT1G04455	-	Chr1:1210268-1210622	q1	q2	OK	1.54287	0.611205	-1.33589	-0.801951	0.40875	0.893458	no
AT1G04457	-	Chr1:1210268-1210622	q1	q2	OK	0.55535	0.451549	-0.298515	-0.0278943	0.87025	0.992875	no
AT1G04463	-	Chr1:1965839-1969656	q1	q2	OK	1.07986	0.956225	-0.175424	-0.083065	0.8918	0.992875	no
AT1G04467	-	Chr1:1965839-1969656	q1	q2	NOTEST	0	0.186908	inf	0	1	1	no
AT1G04470	-	Chr1:1210923-1214841	q1	q2	NOTEST	0.189304	0.028209	-2.74647	0	1	1	no
AT1G04473	-	Chr1:1989478-1992228	q1	q2	OK	1.14561	1.37434	0.262619	0.0539981	0.8869	0.992875	no
AT1G04477	-	Chr1:1989478-1992228	q1	q2	OK	2.63789	5.47983	1.05474	0.301674	0.6751	0.975106	no
AT1G04480	-	Chr1:1215924-1217471	q1	q2	OK	123.562	130.302	0.0766151	0.261834	0.6502	0.971959	no
AT1G04483	-	Chr1:2007614-2013545	q1	q2	OK	0.464765	0.860269	0.888285	0.159079	0.69125	0.977238	no
AT1G04487	-	Chr1:2034155-2052170	q1	q2	NOTEST	0	0.202443	inf	0	1	1	no
AT1G04490	-	Chr1:1217689-1220899	q1	q2	OK	6.77077	4.88725	-0.470296	-1.04462	0.0714	0.467232	no
AT1G04493	-	Chr1:2055744-2060429	q1	q2	OK	0.443971	0.652198	0.554845	0.243638	0.80405	0.989705	no
AT1G04497	-	Chr1:2055744-2060429	q1	q2	OK	0.164031	0.502932	1.61639	0.351901	0.5434	0.946845	no
AT1G04500	-	Chr1:1221410-1224539	q1	q2	NOTEST	0.0324568	0.00803234	-2.01463	0	1	1	no
AT1G04503	-	Chr1:2070736-2077767	q1	q2	OK	76.4552	73.5639	-0.0556161	-0.0835108	0.8899	0.992875	no
AT1G04507	-	Chr1:2087181-2091686	q1	q2	NOTEST	0	0.116549	inf	0	1	1	no
AT1G04510	-	Chr1:1226482-1230947	q1	q2	OK	22.0269	20.9479	-0.0724561	-0.232421	0.68835	0.97701	no
AT1G04513	-	Chr1:2087181-2091686	q1	q2	OK	0.434994	0.506924	0.220773	0.0720335	0.92295	0.993874	no
AT1G04517	-	Chr1:2107312-2107396	q1	q2	OK	14.2243	0	#NAME?	#NAME?	0.0675	0.454422	no
AT1G04520	-	Chr1:1231451-1234032	q1	q2	OK	29.9018	26.601	-0.168748	-0.536989	0.3529	0.857771	no
AT1G04523	-	Chr1:2107814-2108063	q1	q2	NOTEST	0	0	0	0	1	1	no
AT1G04527	-	Chr1:2111063-2111147	q1	q2	NOTEST	5.80935	0	#NAME?	0	1	1	no
AT1G04530	-	Chr1:1234175-1236206	q1	q2	OK	35.9334	34.9089	-0.0417297	-0.136495	0.81665	0.990718	no
AT1G04533	-	Chr1:2126669-2128611	q1	q2	NOTEST	0	0	0	0	1	1	no
AT1G04537	-	Chr1:2152797-2156153	q1	q2	OK	64.4985	62.8268	-0.0378869	-0.0499678	0.92945	0.993874	no
AT1G04540	-	Chr1:1236753-1239199	q1	q2	OK	0.549933	0.753206	0.453788	0.577006	0.32475	0.838008	no
AT1G04547	-	Chr1:2156220-2156306	q1	q2	OK	5.3402	10.752	1.00964	6.20089	0.5159	0.938236	no
AT1G04550	-	Chr1:1240293-1242157	q1	q2	OK	20.8839	23.8848	0.193703	0.581774	0.3108	0.828703	no
AT1G04555	-	Chr1:1242505-1244244	q1	q2	OK	16.7365	16.917	0.0154811	0.0403246	0.9456	0.995044	no
AT1G04557	-	Chr1:2166347-2168397	q1	q2	NOTEST	0.585597	0	#NAME?	0	1	1	no
AT1G04560	-	Chr1:1244946-1246059	q1	q2	NOTEST	0.0732968	0.0646664	-0.180735	0	1	1	no
AT1G04563	-	Chr1:2184317-2188734	q1	q2	OK	1.01389	0.355531	-1.51185	-0.302281	0.53715	0.944968	no
AT1G04567	-	Chr1:2215215-2219649	q1	q2	NOTEST	0.147448	0.123291	-0.258143	0	1	1	no
AT1G04570	-	Chr1:1246600-1248876	q1	q2	OK	14.7764	12.6231	-0.227223	-0.672011	0.24575	0.763817	no
AT1G04573	-	Chr1:2241510-2241744	q1	q2	NOTEST	0.233352	0	#NAME?	0	1	1	no
AT1G04577	-	Chr1:2291368-2294558	q1	q2	OK	7.34202	10.5	0.516145	0.238235	0.63735	0.9693	no
AT1G04580	-	Chr1:1252004-1257893	q1	q2	OK	13.0128	12.2823	-0.0833522	-0.276942	0.62795	0.967233	no
AT1G04583	-	Chr1:2294565-2295489	q1	q2	NOTEST	0	0	0	0	1	1	no
AT1G04587	-	Chr1:2295552-2299544	q1	q2	OK	1.80732	2.23182	0.304365	0.064582	0.86315	0.992875	no
AT1G04590	-	Chr1:1258555-1261470	q1	q2	OK	22.9569	21.2824	-0.109268	-0.327757	0.57055	0.952616	no
AT1G04593	-	Chr1:2318142-2321961	q1	q2	NOTEST	0	0.0844366	inf	0	1	1	no
AT1G04597	-	Chr1:2334332-2334599	q1	q2	NOTEST	0	1.20405	inf	0	1	1	no
AT1G04600	-	Chr1:1261761-1272588	q1	q2	NOTEST	0.215231	0.271904	0.337214	0	1	1	no
AT1G04603	-	Chr1:2340558-2341109	q1	q2	NOTEST	0	0	0	0	1	1	no
AT1G04607	-	Chr1:2348026-2348447	q1	q2	NOTEST	0.0533551	0	#NAME?	0	1	1	no
AT1G04610	-	Chr1:1279350-1281618	q1	q2	NOTEST	0.167552	0.0504121	-1.73277	0	1	1	no
AT1G04620	-	Chr1:1282162-1286619	q1	q2	OK	9.87734	10.4368	0.0794795	0.227718	0.6991	0.978421	no
AT1G04623	-	Chr1:2394235-2394474	q1	q2	NOTEST	0.615827	0	#NAME?	0	1	1	no
AT1G04625	-	Chr1:1287830-1291112	q1	q2	NOTEST	0.0571045	0.194848	1.77067	0	1	1	no
AT1G04630	-	Chr1:1287830-1291112	q1	q2	OK	107.5	117.994	0.134375	0.452976	0.42365	0.900814	no
AT1G04635	-	Chr1:1291299-1293398	q1	q2	OK	1.97953	2.03077	0.0368732	0.0310487	0.9587	0.995044	no
AT1G04640	-	Chr1:1291299-1293398	q1	q2	OK	5.05648	5.43017	0.102864	0.182426	0.75065	0.983943	no
AT1G04643	-	Chr1:2538614-2542362	q1	q2	OK	0.696177	0.224359	-1.63364	-0.422997	0.5323	0.9438	no
AT1G04645	-	Chr1:1293769-1294263	q1	q2	OK	146.595	115.163	-0.34816	-1.04759	0.0741	0.475826	no
AT1G04647	-	Chr1:2614773-2621546	q1	q2	OK	4.26698	4.00705	-0.0906742	-0.10447	0.8607	0.992875	no
AT1G04650	-	Chr1:1294626-1299023	q1	q2	OK	2.20977	1.05336	-1.0689	-1.94537	0.00165	0.0458415	yes
AT1G04653	-	Chr1:2629835-2630042	q1	q2	NOTEST	0	0	0	0	1	1	no
AT1G04657	-	Chr1:2736597-2747967	q1	q2	OK	0	0.872324	inf	#NAME?	0.1919	0.705092	no
AT1G04660	-	Chr1:1300367-1301773	q1	q2	OK	33.6422	18.4866	-0.863794	-2.54642	5e-05	0.00305445	yes
AT1G04667	-	Chr1:2825587-2825978	q1	q2	NOTEST	0	0	0	0	1	1	no
AT1G04670	-	Chr1:1301828-1302758	q1	q2	NOTEST	0	0	0	0	1	1	no
AT1G04673	-	Chr1:2861645-2861854	q1	q2	NOTEST	0	0	0	0	1	1	no
AT1G04677	-	Chr1:2864582-2865011	q1	q2	NOTEST	0	0	0	0	1	1	no
AT1G04680	-	Chr1:1303466-1307973	q1	q2	OK	11.2218	6.00685	-0.901621	-2.40403	5e-05	0.00305445	yes
AT1G04683	-	Chr1:2865517-2865792	q1	q2	NOTEST	0	0	0	0	1	1	no
AT1G04687	-	Chr1:2987675-2988104	q1	q2	NOTEST	0	0	0	0	1	1	no
AT1G04690	-	Chr1:1313442-1315823	q1	q2	OK	122.229	115.188	-0.0855984	-0.297418	0.60195	0.961397	no
AT1G04693	-	Chr1:2987675-2988104	q1	q2	NOTEST	0	0	0	0	1	1	no
AT1G04697	-	Chr1:3031045-3035396	q1	q2	NOTEST	0.139594	0.310869	1.15506	0	1	1	no
AT1G04700	-	Chr1:1316138-1321000	q1	q2	OK	0.51762	0.393071	-0.397104	-0.541177	0.34595	0.852792	no
AT1G04703	-	Chr1:3083819-3084222	q1	q2	NOTEST	0	0.142387	inf	0	1	1	no
AT1G04707	-	Chr1:3111693-3116699	q1	q2	NOTEST	0.298119	0.0662176	-2.1706	0	1	1	no
AT1G04710	-	Chr1:1321884-1324840	q1	q2	OK	29.7368	35.4856	0.254987	0.837998	0.14405	0.631776	no
AT1G04713	-	Chr1:3125174-3127284	q1	q2	NOTEST	0	0	0	0	1	1	no
AT1G04717	-	Chr1:3131951-3132215	q1	q2	NOTEST	0	0	0	0	1	1	no
AT1G04720	-	Chr1:1324922-1325007	q1	q2	NOTEST	0	0	0	0	1	1	no
AT1G04723	-	Chr1:3173533-3180736	q1	q2	NOTEST	0.325625	0.191842	-0.763297	0	1	1	no
AT1G04730	-	Chr1:1325098-1331169	q1	q2	OK	1.54841	0.938881	-0.721775	-1.21788	0.03525	0.321957	no
AT1G04733	-	Chr1:3173533-3180736	q1	q2	OK	2.05362	0	#NAME?	#NAME?	0.18535	0.697205	no
AT1G04737	-	Chr1:3201684-3205411	q1	q2	NOTEST	0	0	0	0	1	1	no
AT1G04743	-	Chr1:3201684-3205411	q1	q2	NOTEST	0.0126144	0	#NAME?	0	1	1	no
AT1G04747	-	Chr1:3205578-3213468	q1	q2	NOTEST	0	0	0	0	1	1	no
AT1G04750	-	Chr1:1331465-1333651	q1	q2	OK	173.05	181.653	0.0699954	0.242777	0.66975	0.974563	no
AT1G04753	-	Chr1:3247778-3248058	q1	q2	NOTEST	0	0.140955	inf	0	1	1	no
AT1G04760	-	Chr1:1334532-1337849	q1	q2	OK	26.4576	19.1931	-0.463092	-0.504216	0.3764	0.875598	no
AT1G04763	-	Chr1:3302152-3302419	q1	q2	NOTEST	0	0	0	0	1	1	no
AT1G04767	-	Chr1:3302563-3303938	q1	q2	NOTEST	0.00158635	0.0480515	4.9208	0	1	1	no
AT1G04770	-	Chr1:1334532-1337849	q1	q2	OK	135.258	166.778	0.302213	0.972265	0.0869	0.512466	no
AT1G04773	-	Chr1:3304038-3306956	q1	q2	NOTEST	0	0	0	0	1	1	no
AT1G04778	-	Chr1:1339587-1343793	q1	q2	OK	0.17629	0.577269	1.7113	0.508498	0.5298	0.943022	no
AT1G04780	-	Chr1:1339587-1343793	q1	q2	OK	6.63821	5.54039	-0.260808	-0.722728	0.20225	0.717141	no
AT1G04783	-	Chr1:3361409-3362012	q1	q2	NOTEST	0	0	0	0	1	1	no
AT1G04787	-	Chr1:3406208-3406622	q1	q2	NOTEST	0.135034	0.304422	1.17275	0	1	1	no
AT1G04790	-	Chr1:1344988-1349478	q1	q2	OK	9.7553	8.6341	-0.176141	-0.518422	0.3595	0.862289	no
AT1G04793	-	Chr1:3422719-3423058	q1	q2	NOTEST	0	0	0	0	1	1	no
AT1G04797	-	Chr1:3469511-3472674	q1	q2	NOTEST	0.215	0.135128	-0.670014	0	1	1	no
AT1G04800	-	Chr1:1344988-1349478	q1	q2	NOTEST	0	0.0122142	inf	0	1	1	no
AT1G04803	-	Chr1:3469511-3472674	q1	q2	NOTEST	0.230297	0.0588908	-1.96738	0	1	1	no
AT1G04807	-	Chr1:3512738-3518035	q1	q2	NOTEST	0.0254992	0	#NAME?	0	1	1	no
AT1G04810	-	Chr1:1350079-1355466	q1	q2	OK	17.3404	12.9272	-0.423722	-1.37412	0.0154	0.198771	no
AT1G04813	-	Chr1:3529513-3529759	q1	q2	NOTEST	0	0	0	0	1	1	no
AT1G04817	-	Chr1:3574311-3578783	q1	q2	NOTEST	0	0	0	0	1	1	no
AT1G04820	-	Chr1:1356083-1358547	q1	q2	OK	555.764	480.076	-0.211208	-0.61467	0.2798	0.797376	no
AT1G04823	-	Chr1:3611489-3616308	q1	q2	NOTEST	0	0	0	0	1	1	no
AT1G04827	-	Chr1:3611489-3616308	q1	q2	NOTEST	0.137164	0.180156	0.393349	0	1	1	no
AT1G04830	-	Chr1:1358573-1362019	q1	q2	OK	19.3149	22.0398	0.190396	0.585085	0.30475	0.823777	no
AT1G04833	-	Chr1:3681678-3684169	q1	q2	OK	2.39711	2.34845	-0.0295862	-0.0549171	0.9235	0.993874	no
AT1G04837	-	Chr1:3702553-3709586	q1	q2	OK	5.72077	9.3893	0.714808	0.714681	0.21945	0.735561	no
AT1G04840	-	Chr1:1362226-1365027	q1	q2	OK	0.551692	0.348962	-0.660792	-0.807522	0.15595	0.65308	no
AT1G04847	-	Chr1:3837693-3846956	q1	q2	NOTEST	0	0	0	0	1	1	no
AT1G04850	-	Chr1:1365106-1368940	q1	q2	OK	90.5788	91.1297	0.00874869	0.0305067	0.9563	0.995044	no
AT1G04853	-	Chr1:3874395-3877323	q1	q2	OK	0.581113	0.493653	-0.235322	-0.0361851	0.8978	0.993657	no
AT1G04857	-	Chr1:3891769-3891972	q1	q2	NOTEST	0	0	0	0	1	1	no
AT1G04860	-	Chr1:1369035-1373103	q1	q2	OK	5.1412	5.0304	-0.0314323	-0.0848733	0.8792	0.992875	no
AT1G04863	-	Chr1:3937245-3937780	q1	q2	NOTEST	0.141002	0	#NAME?	0	1	1	no
AT1G04867	-	Chr1:3943178-3943430	q1	q2	NOTEST	0	0	0	0	1	1	no
AT1G04870	-	Chr1:1373233-1375821	q1	q2	OK	13.1852	10.7843	-0.289986	-0.788504	0.1683	0.672645	no
AT1G04873	-	Chr1:3951365-3957044	q1	q2	OK	23.4962	17.2235	-0.448053	-0.224488	0.73905	0.982356	no
AT1G04877	-	Chr1:3960943-3961245	q1	q2	NOTEST	0.183423	0	#NAME?	0	1	1	no
AT1G04880	-	Chr1:1375823-1379228	q1	q2	NOTEST	0.163632	0.062286	-1.39347	0	1	1	no
AT1G04883	-	Chr1:3967475-3971911	q1	q2	NOTEST	0.276068	0	#NAME?	0	1	1	no
AT1G04887	-	Chr1:3975606-3979237	q1	q2	NOTEST	0.179491	0	#NAME?	0	1	1	no
AT1G04890	-	Chr1:1380381-1382599	q1	q2	NOTEST	0.0117034	0.00526257	-1.15308	0	1	1	no
AT1G04893	-	Chr1:3989762-3993707	q1	q2	NOTEST	0.327358	0.345393	0.0773732	0	1	1	no
AT1G04895	-	Chr1:1382789-1383422	q1	q2	NOTEST	0	0	0	0	1	1	no
AT1G04897	-	Chr1:4003756-4007020	q1	q2	NOTEST	0.949668	0	#NAME?	0	1	1	no
AT1G04900	-	Chr1:1383840-1391381	q1	q2	OK	4.51587	4.58639	0.022355	0.032611	0.95665	0.995044	no
AT1G04907	-	Chr1:4007236-4007396	q1	q2	NOTEST	0.666235	0.835622	0.326819	0	1	1	no
AT1G04910	-	Chr1:1383840-1391381	q1	q2	OK	9.84459	8.68404	-0.180965	-0.438146	0.4484	0.911815	no
AT1G04913	-	Chr1:4010756-4013104	q1	q2	NOTEST	0.255336	0.0866112	-1.55977	0	1	1	no
AT1G04917	-	Chr1:4013120-4014688	q1	q2	OK	2.51272	1.69878	-0.564749	-0.355327	0.50545	0.935436	no
AT1G04920	-	Chr1:1391433-1395953	q1	q2	OK	18.0416	18.8124	0.0603544	0.197118	0.73405	0.981613	no
AT1G04923	-	Chr1:4068820-4069413	q1	q2	NOTEST	0	0.0257385	inf	0	1	1	no
AT1G04927	-	Chr1:4121284-4125651	q1	q2	NOTEST	0.275674	0.191607	-0.524815	0	1	1	no
AT1G04930	-	Chr1:1396264-1399122	q1	q2	OK	2.02717	2.67442	0.39976	0.638882	0.2616	0.777586	no
AT1G04933	-	Chr1:4121284-4125651	q1	q2	OK	0.210938	0.735734	1.80236	0.507198	0.32745	0.838877	no
AT1G04937	-	Chr1:4168883-4169086	q1	q2	NOTEST	0.298132	0	#NAME?	0	1	1	no
AT1G04940	-	Chr1:1399173-1407531	q1	q2	OK	110.488	106.098	-0.0584969	-0.159091	0.7832	0.987693	no
AT1G04943	-	Chr1:4191062-4191268	q1	q2	NOTEST	0	0	0	0	1	1	no
AT1G04945	-	Chr1:1399173-1407531	q1	q2	OK	3.49711	3.18406	-0.135293	-0.0881268	0.9021	0.993657	no
AT1G04947	-	Chr1:4191470-4191780	q1	q2	NOTEST	0	0.085757	inf	0	1	1	no
AT1G04950	-	Chr1:1399173-1407531	q1	q2	OK	30.8333	31.7295	0.0413359	0.0824212	0.88895	0.992875	no
AT1G04953	-	Chr1:4250944-4259300	q1	q2	NOTEST	0.0679114	0.14489	1.09323	0	1	1	no
AT1G04957	-	Chr1:4261917-4262359	q1	q2	NOTEST	0	0	0	0	1	1	no
AT1G04960	-	Chr1:1407771-1410933	q1	q2	OK	28.3245	26.9889	-0.0696864	-0.220368	0.69725	0.97823	no
AT1G04963	-	Chr1:4289279-4289536	q1	q2	NOTEST	0	0	0	0	1	1	no
AT1G04967	-	Chr1:4338941-4339323	q1	q2	NOTEST	0.0529187	0	#NAME?	0	1	1	no
AT1G04970	-	Chr1:1411087-1413627	q1	q2	OK	31.6248	32.6173	0.0445847	0.147862	0.7924	0.988855	no
AT1G04973	-	Chr1:4367255-4371298	q1	q2	OK	4.02043	5.32514	0.405468	0.198015	0.7531	0.984385	no
AT1G04977	-	Chr1:4367255-4371298	q1	q2	OK	6.99931	7.80408	0.157015	0.0903694	0.8739	0.992875	no
AT1G04980	-	Chr1:1413643-1416218	q1	q2	OK	13.9202	16.1602	0.215272	0.615584	0.2881	0.806515	no
AT1G04983	-	Chr1:4391437-4392393	q1	q2	NOTEST	0	0	0	0	1	1	no
AT1G04985	-	Chr1:1416341-1421863	q1	q2	OK	34.259	34.5587	0.0125648	0.0231257	0.9669	0.995611	no
AT1G04987	-	Chr1:4457270-4457513	q1	q2	NOTEST	0	0	0	0	1	1	no
AT1G04990	-	Chr1:1416341-1421863	q1	q2	OK	69.3657	72.0609	0.0549953	0.15616	0.78465	0.987693	no
AT1G04997	-	Chr1:4526959-4527364	q1	q2	NOTEST	0.20843	0.39987	0.93997	0	1	1	no
AT1G05000	-	Chr1:1425538-1428869	q1	q2	OK	22.948	27.3067	0.250887	0.733768	0.19935	0.714115	no
AT1G05003	-	Chr1:4532192-4532450	q1	q2	NOTEST	0	0.149365	inf	0	1	1	no
AT1G05005	-	Chr1:1429047-1430056	q1	q2	OK	0.233605	0.813428	1.79995	0.826295	0.17125	0.675906	no
AT1G05007	-	Chr1:4580079-4580364	q1	q2	NOTEST	0	0	0	0	1	1	no
AT1G05010	-	Chr1:1431176-1433010	q1	q2	OK	5.89801	4.05581	-0.540238	-1.13018	0.05315	0.401983	no
AT1G05013	-	Chr1:4611525-4611773	q1	q2	NOTEST	0	0	0	0	1	1	no
AT1G05017	-	Chr1:4693281-4696023	q1	q2	NOTEST	0	0	0	0	1	1	no
AT1G05020	-	Chr1:1435154-1437763	q1	q2	NOTEST	0.268949	0.125228	-1.10277	0	1	1	no
AT1G05023	-	Chr1:4693281-4696023	q1	q2	NOTEST	0	0	0	0	1	1	no
AT1G05027	-	Chr1:4697500-4698167	q1	q2	NOTEST	0	0.0205774	inf	0	1	1	no
AT1G05030	-	Chr1:1438047-1441933	q1	q2	OK	3.39121	3.51516	0.0517918	0.106125	0.8584	0.992875	no
AT1G05033	-	Chr1:4713432-4718269	q1	q2	OK	9.07911	6.19464	-0.55153	-0.267142	0.72835	0.981613	no
AT1G05035	-	Chr1:1444691-1446116	q1	q2	NOTEST	0.0590217	0	#NAME?	0	1	1	no
AT1G05037	-	Chr1:4772746-4772952	q1	q2	NOTEST	0	0	0	0	1	1	no
AT1G05040	-	Chr1:1447368-1448463	q1	q2	NOTEST	0.0151666	0.0191476	0.336267	0	1	1	no
AT1G05043	-	Chr1:4797357-4801850	q1	q2	OK	0.321138	0.273818	-0.229972	-0.0274775	0.9025	0.993657	no
AT1G05047	-	Chr1:4802719-4807517	q1	q2	OK	1.28033	0.678231	-0.916665	-0.254804	0.725	0.981374	no
AT1G05053	-	Chr1:4832650-4832858	q1	q2	NOTEST	0	0	0	0	1	1	no
AT1G05055	-	Chr1:1448630-1450901	q1	q2	OK	20.8974	21.2025	0.0209157	0.0636958	0.91235	0.993657	no
AT1G05057	-	Chr1:4842274-4842469	q1	q2	NOTEST	0.761895	0.703064	-0.115936	0	1	1	no
AT1G05060	-	Chr1:1451001-1452872	q1	q2	OK	19.0394	21.896	0.20168	0.555687	0.336	0.845843	no
AT1G05061	-	Chr1:1453044-1455322	q1	q2	NOTEST	0.0884799	0.13554	0.615297	0	1	1	no
AT1G05065	-	Chr1:1453044-1455322	q1	q2	NOTEST	0.0454939	0.0371666	-0.291667	0	1	1	no
AT1G05067	-	Chr1:4902918-4903476	q1	q2	NOTEST	0	0	0	0	1	1	no
AT1G05070	-	Chr1:1457006-1458802	q1	q2	OK	55.1826	56.1659	0.0254809	0.0828725	0.88545	0.992875	no
AT1G05073	-	Chr1:4902918-4903476	q1	q2	NOTEST	0	0	0	0	1	1	no
AT1G05077	-	Chr1:4915490-4921682	q1	q2	NOTEST	0	0.185176	inf	0	1	1	no
AT1G05080	-	Chr1:1459090-1460579	q1	q2	OK	0.330425	0.0450211	-2.87565	-1.51003	0.0739	0.475431	no
AT1G05083	-	Chr1:4915490-4921682	q1	q2	OK	5.18497	5.56019	0.1008	0.0393387	0.89275	0.992875	no
AT1G05085	-	Chr1:1460987-1461670	q1	q2	NOTEST	0	0	0	0	1	1	no
AT1G05087	-	Chr1:1463107-1464173	q1	q2	NOTEST	0.162577	0.197208	0.278594	0	1	1	no
AT1G05090	-	Chr1:1464238-1465875	q1	q2	NOTEST	0.0923408	0.0749322	-0.301383	0	1	1	no
AT1G05093	-	Chr1:4948637-4953522	q1	q2	NOTEST	0	0.0394283	inf	0	1	1	no
AT1G05097	-	Chr1:4994638-4994874	q1	q2	NOTEST	0	0	0	0	1	1	no
AT1G05100	-	Chr1:1469540-1470881	q1	q2	OK	2.05604	1.50314	-0.451893	-0.629373	0.2703	0.787638	no
AT1G05103	-	Chr1:4996757-4997187	q1	q2	NOTEST	0	0	0	0	1	1	no
AT1G05107	-	Chr1:4996757-4997187	q1	q2	NOTEST	0.0780616	0.0985489	0.336226	0	1	1	no
AT1G05113	-	Chr1:5031942-5036720	q1	q2	NOTEST	0	0.275017	inf	0	1	1	no
AT1G05117	-	Chr1:5051297-5051561	q1	q2	NOTEST	0	0	0	0	1	1	no
AT1G05120	-	Chr1:1471322-1476289	q1	q2	OK	8.07646	7.98973	-0.0155765	-0.0449105	0.9362	0.995044	no
AT1G05123	-	Chr1:5099571-5104850	q1	q2	NOTEST	0.266541	0	#NAME?	0	1	1	no
AT1G05127	-	Chr1:5131511-5131859	q1	q2	NOTEST	0	0	0	0	1	1	no
AT1G05133	-	Chr1:5146657-5147266	q1	q2	NOTEST	0.0468454	0.0729609	0.639218	0	1	1	no
AT1G05135	-	Chr1:1477486-1478900	q1	q2	OK	0.344284	0.464062	0.43072	0.306752	0.58825	0.957361	no
AT1G05136	-	Chr1:1478922-1479063	q1	q2	NOTEST	0	0	0	0	1	1	no
AT1G05137	-	Chr1:5168463-5170571	q1	q2	OK	10.6825	22.9725	1.10466	0.361885	0.65675	0.971959	no
AT1G05140	-	Chr1:1482545-1484059	q1	q2	OK	14.4965	15.7455	0.119227	0.339867	0.5543	0.949424	no
AT1G05143	-	Chr1:5177479-5181402	q1	q2	OK	5.87221	9.17975	0.644551	0.281441	0.76605	0.986771	no
AT1G05147	-	Chr1:5177479-5181402	q1	q2	OK	0.778774	2.02031	1.3753	0.511034	0.6225	0.964899	no
AT1G05150	-	Chr1:1484066-1487027	q1	q2	OK	20.6446	17.1023	-0.271576	-0.898891	0.12075	0.591454	no
AT1G05153	-	Chr1:5191673-5192854	q1	q2	NOTEST	0	0	0	0	1	1	no
AT1G05160	-	Chr1:1487377-1494248	q1	q2	OK	540.659	479.436	-0.173379	-0.484422	0.38845	0.882203	no
AT1G05163	-	Chr1:5297846-5301489	q1	q2	OK	0.55139	1.13929	1.04699	0.203436	0.55195	0.949375	no
AT1G05170	-	Chr1:1487377-1494248	q1	q2	OK	26.6053	20.9818	-0.342572	-0.191383	0.74095	0.982486	no
AT1G05173	-	Chr1:5356373-5356587	q1	q2	NOTEST	0	0	0	0	1	1	no
AT1G05177	-	Chr1:5396177-5396631	q1	q2	NOTEST	0.0376519	0	#NAME?	0	1	1	no
AT1G05180	-	Chr1:1498113-1501953	q1	q2	OK	13.1545	8.60425	-0.612436	-1.69336	0.0038	0.0814902	no
AT1G05183	-	Chr1:5398925-5403853	q1	q2	OK	5.37718	3.60893	-0.575279	-0.194168	0.8176	0.990932	no
AT1G05187	-	Chr1:5406024-5410043	q1	q2	OK	3.22692	3.7883	0.231395	0.169174	0.7771	0.987693	no
AT1G05190	-	Chr1:1502250-1503853	q1	q2	OK	111.886	111.799	-0.0011316	-0.00390115	0.99475	0.998056	no
AT1G05193	-	Chr1:5410577-5410827	q1	q2	NOTEST	0	0	0	0	1	1	no
AT1G05197	-	Chr1:5421187-5421431	q1	q2	NOTEST	0	0	0	0	1	1	no
AT1G05200	-	Chr1:1504940-1510341	q1	q2	OK	0.443941	0.538247	0.277899	0.156321	0.79815	0.989625	no
AT1G05203	-	Chr1:5444219-5447880	q1	q2	NOTEST	0.210323	0.236325	0.168164	0	1	1	no
AT1G05205	-	Chr1:1504940-1510341	q1	q2	OK	74.9308	87.8777	0.229939	0.704462	0.2188	0.735298	no
AT1G05207	-	Chr1:5444219-5447880	q1	q2	OK	9.98473	17.8679	0.839573	0.0882509	0.53215	0.943704	no
AT1G05210	-	Chr1:1510403-1511683	q1	q2	OK	15.6869	15.0728	-0.0576136	-0.134759	0.8111	0.989989	no
AT1G05213	-	Chr1:5478602-5486105	q1	q2	NOTEST	0.15574	0.208177	0.418665	0	1	1	no
AT1G05217	-	Chr1:5521652-5521896	q1	q2	OK	13.2361	16.2145	0.29281	0.333025	0.55675	0.949424	no
AT1G05220	-	Chr1:1511894-1518900	q1	q2	OK	12.4995	16.1547	0.370083	0.526155	0.34395	0.851991	no
AT1G05223	-	Chr1:5552867-5553111	q1	q2	NOTEST	0	0	0	0	1	1	no
AT1G05227	-	Chr1:5625698-5631131	q1	q2	NOTEST	0	0.201548	inf	0	1	1	no
AT1G05230	-	Chr1:1511894-1518900	q1	q2	OK	6.56019	5.29948	-0.307886	-0.627675	0.2932	0.811989	no
AT1G05233	-	Chr1:5642763-5642985	q1	q2	NOTEST	0	0	0	0	1	1	no
AT1G05237	-	Chr1:5646665-5646969	q1	q2	NOTEST	0	0	0	0	1	1	no
AT1G05240	-	Chr1:1520277-1523023	q1	q2	NOTEST	0.110675	0.1776	0.6823	0	1	1	no
AT1G05243	-	Chr1:5668383-5673600	q1	q2	OK	1.1201	1.22262	0.126354	0.0299942	0.94395	0.995044	no
AT1G05247	-	Chr1:5685502-5686368	q1	q2	OK	23.7354	84.1079	1.8252	0.631355	0.41685	0.897137	no
AT1G05250	-	Chr1:1525600-1527360	q1	q2	NOTEST	0	0	0	0	1	1	no
AT1G05253	-	Chr1:5722890-5727406	q1	q2	OK	2.57769	0.280883	-3.19804	-0.397361	0.4249	0.901052	no
AT1G05257	-	Chr1:5722890-5727406	q1	q2	OK	16.8364	4.91716	-1.77569	-0.150367	0.4993	0.933801	no
AT1G05260	-	Chr1:1529766-1531484	q1	q2	OK	57.9104	62.2358	0.103922	0.338197	0.55465	0.949424	no
AT1G05263	-	Chr1:5733332-5733554	q1	q2	NOTEST	0	0.224878	inf	0	1	1	no
AT1G05267	-	Chr1:5755587-5758653	q1	q2	NOTEST	0	0.135869	inf	0	1	1	no
AT1G05270	-	Chr1:1531640-1534767	q1	q2	OK	30.2705	31.5661	0.0604648	0.198024	0.72675	0.981613	no
AT1G05273	-	Chr1:5755587-5758653	q1	q2	NOTEST	0	0	0	0	1	1	no
AT1G05277	-	Chr1:5773511-5778529	q1	q2	OK	0.79743	2.32745	1.54532	0.247187	0.38405	0.880141	no
AT1G05280	-	Chr1:1534829-1537602	q1	q2	OK	40.265	46.2494	0.19991	0.685251	0.23255	0.749805	no
AT1G05283	-	Chr1:5828816-5831383	q1	q2	NOTEST	0.291731	0.0061646	-5.56449	0	1	1	no
AT1G05287	-	Chr1:5837498-5841745	q1	q2	OK	1.00266	1.15292	0.201461	0.0263755	0.91555	0.993657	no
AT1G05290	-	Chr1:1539151-1540562	q1	q2	NOTEST	0.023053	0.0467311	1.01943	0	1	1	no
AT1G05291	-	Chr1:1541347-1542432	q1	q2	OK	0.127487	0.351818	1.46448	0.889545	0.19695	0.710712	no
AT1G05293	-	Chr1:5854092-5858550	q1	q2	NOTEST	0	0	0	0	1	1	no
AT1G05297	-	Chr1:5854092-5858550	q1	q2	OK	33.9672	39.0907	0.202681	0.114155	0.84735	0.992686	no
AT1G05300	-	Chr1:1544926-1547849	q1	q2	OK	0.810717	1.80316	1.15326	1.54185	0.0113	0.164871	no
AT1G05303	-	Chr1:5946447-5955143	q1	q2	NOTEST	0	0	0	0	1	1	no
AT1G05307	-	Chr1:5962529-5962906	q1	q2	NOTEST	0	0	0	0	1	1	no
AT1G05310	-	Chr1:1550502-1552587	q1	q2	NOTEST	0	0	0	0	1	1	no
AT1G05313	-	Chr1:5975211-5975631	q1	q2	OK	1.87923	0.944209	-0.992962	-0.69463	0.236	0.752911	no
AT1G05317	-	Chr1:6100960-6105347	q1	q2	NOTEST	0.0254967	0	#NAME?	0	1	1	no
AT1G05320	-	Chr1:1553567-1557848	q1	q2	OK	0.387465	0.422655	0.125414	0.142537	0.78785	0.988476	no
AT1G05323	-	Chr1:6106322-6116617	q1	q2	NOTEST	0	0	0	0	1	1	no
AT1G05327	-	Chr1:6106322-6116617	q1	q2	NOTEST	0	0.0458827	inf	0	1	1	no
AT1G05330	-	Chr1:1558057-1558745	q1	q2	NOTEST	0.166068	0.21204	0.352563	0	1	1	no
AT1G05333	-	Chr1:6130024-6135345	q1	q2	OK	35.8112	51.1011	0.512944	0.568609	0.3509	0.85566	no
AT1G05337	-	Chr1:6142401-6148940	q1	q2	NOTEST	0	0	0	0	1	1	no
AT1G05340	-	Chr1:1558777-1559917	q1	q2	OK	62.7804	60.5899	-0.0512379	-0.156375	0.78665	0.988442	no
AT1G05343	-	Chr1:6142401-6148940	q1	q2	NOTEST	0	0	0	0	1	1	no
AT1G05347	-	Chr1:6149177-6152222	q1	q2	OK	2.15796	1.14912	-0.909137	-0.439066	0.4638	0.91999	no
AT1G05350	-	Chr1:1560677-1564409	q1	q2	OK	90.722	82.1877	-0.14253	-0.495796	0.3841	0.880141	no
AT1G05353	-	Chr1:6149177-6152222	q1	q2	OK	1.73618	3.97148	1.19376	0.242111	0.6706	0.974563	no
AT1G05357	-	Chr1:6161869-6165820	q1	q2	NOTEST	0	0	0	0	1	1	no
AT1G05360	-	Chr1:1564490-1567508	q1	q2	OK	10.3637	11.0356	0.0906325	0.250239	0.6643	0.973515	no
AT1G05363	-	Chr1:6204258-6209528	q1	q2	NOTEST	0	0	0	0	1	1	no
AT1G05367	-	Chr1:6204258-6209528	q1	q2	NOTEST	0.0812215	0	#NAME?	0	1	1	no
AT1G05370	-	Chr1:1569146-1572469	q1	q2	OK	22.3868	18.8321	-0.249458	-0.770077	0.181	0.690174	no
AT1G05373	-	Chr1:6219398-6219730	q1	q2	NOTEST	0	0	0	0	1	1	no
AT1G05377	-	Chr1:6219398-6219730	q1	q2	OK	1.2423	0.430764	-1.52804	-1.06365	0.24695	0.765426	no
AT1G05380	-	Chr1:1576821-1583760	q1	q2	OK	5.66949	5.43265	-0.0615638	-0.143153	0.80295	0.989625	no
AT1G05383	-	Chr1:6224404-6230194	q1	q2	OK	10.9268	14.0125	0.358843	0.0344479	0.78385	0.987693	no
AT1G05385	-	Chr1:1576821-1583760	q1	q2	OK	29.0952	36.9085	0.343172	0.716187	0.21535	0.732069	no
AT1G05387	-	Chr1:6269848-6270159	q1	q2	OK	2.88808	2.50324	-0.206314	-0.167155	0.7768	0.987693	no
AT1G05390	-	Chr1:1583771-1583845	q1	q2	NOTEST	0	0	0	0	1	1	no
AT1G05397	-	Chr1:6271816-6272422	q1	q2	OK	5.18122	4.08221	-0.343942	-0.492341	0.3937	0.885764	no
AT1G05400	-	Chr1:1584072-1587794	q1	q2	OK	2.12799	1.97395	-0.108405	-0.0557256	0.946	0.995044	no
AT1G05407	-	Chr1:6449228-6449681	q1	q2	NOTEST	0	0	0	0	1	1	no
AT1G05410	-	Chr1:1584072-1587794	q1	q2	OK	47.113	50.2314	0.0924621	0.309818	0.5892	0.957361	no
AT1G05413	-	Chr1:6449228-6449681	q1	q2	NOTEST	0	0	0	0	1	1	no
AT1G05417	-	Chr1:6465486-6466454	q1	q2	OK	0.08784	8.6409	6.62016	0.0140022	0.43885	0.906993	no
AT1G05420	-	Chr1:1589972-1591012	q1	q2	OK	46.5566	52.56	0.174979	0.554498	0.32985	0.840899	no
AT1G05423	-	Chr1:6465486-6466454	q1	q2	NOTEST	0	0.0876581	inf	0	1	1	no
AT1G05427	-	Chr1:6465486-6466454	q1	q2	OK	36.3136	3.38335	-3.42399	-0.328579	0.4671	0.921267	no
AT1G05430	-	Chr1:1594052-1595923	q1	q2	OK	29.9605	31.7539	0.0838694	0.257152	0.65655	0.971959	no
AT1G05433	-	Chr1:6465486-6466454	q1	q2	OK	0.7459	0	#NAME?	#NAME?	0.2085	0.724943	no
AT1G05440	-	Chr1:1596006-1597940	q1	q2	OK	15.5801	9.8262	-0.664996	-1.80662	0.0013	0.0383976	yes
AT1G05443	-	Chr1:6500049-6500381	q1	q2	NOTEST	0	0.0724156	inf	0	1	1	no
AT1G05447	-	Chr1:6508775-6511397	q1	q2	NOTEST	0	0	0	0	1	1	no
AT1G05450	-	Chr1:1599875-1605034	q1	q2	NOTEST	0.218595	0.306418	0.48724	0	1	1	no
AT1G05453	-	Chr1:6520720-6526075	q1	q2	OK	0.814763	0.893467	0.133033	0.0375276	0.89685	0.992926	no
AT1G05460	-	Chr1:1599875-1605034	q1	q2	OK	10.6306	9.64928	-0.139725	-0.434403	0.44205	0.908051	no
AT1G05463	-	Chr1:6608114-6610613	q1	q2	OK	0.348419	1.24066	1.83221	0.300507	0.4617	0.919796	no
AT1G05467	-	Chr1:6608114-6610613	q1	q2	OK	5.23065	12.9172	1.30424	0.473208	0.6085	0.962928	no
AT1G05470	-	Chr1:1607201-1611840	q1	q2	OK	0.520296	0.309095	-0.751281	-0.943147	0.10185	0.54976	no
AT1G05473	-	Chr1:6620853-6621071	q1	q2	NOTEST	0	0	0	0	1	1	no
AT1G05477	-	Chr1:6635119-6635338	q1	q2	NOTEST	0	0	0	0	1	1	no
AT1G05483	-	Chr1:6642906-6643519	q1	q2	NOTEST	0	0	0	0	1	1	no
AT1G05487	-	Chr1:6642906-6643519	q1	q2	NOTEST	0.0353553	0.0607812	0.781698	0	1	1	no
AT1G05490	-	Chr1:1618503-1623489	q1	q2	OK	4.55296	3.81256	-0.256045	-0.713614	0.21145	0.728047	no
AT1G05493	-	Chr1:6666073-6669795	q1	q2	OK	0	0.378949	inf	#NAME?	0.216	0.732539	no
AT1G05497	-	Chr1:6670302-6670780	q1	q2	NOTEST	0	0	0	0	1	1	no
AT1G05500	-	Chr1:1624918-1629289	q1	q2	OK	38.6917	37.845	-0.0319199	-0.106879	0.8527	0.992875	no
AT1G05507	-	Chr1:6813646-6814005	q1	q2	NOTEST	0	0	0	0	1	1	no
AT1G05510	-	Chr1:1629445-1636018	q1	q2	OK	2.24681	2.14451	-0.0672303	-0.032352	0.9628	0.995044	no
AT1G05517	-	Chr1:6941872-6942155	q1	q2	OK	0.594579	1.48572	1.32123	0.88032	0.29275	0.811755	no
AT1G05520	-	Chr1:1629445-1636018	q1	q2	OK	9.5359	8.88917	-0.10132	-0.285511	0.61605	0.96359	no
AT1G05523	-	Chr1:6949042-6959148	q1	q2	OK	17.7012	15.7809	-0.16567	-0.10498	0.85975	0.992875	no
AT1G05527	-	Chr1:6959159-6959605	q1	q2	NOTEST	0.0391359	0.137314	1.81092	0	1	1	no
AT1G05530	-	Chr1:1636248-1637914	q1	q2	NOTEST	0.152807	0.0828899	-0.882437	0	1	1	no
AT1G05533	-	Chr1:6961364-6961574	q1	q2	OK	0	1.41389	inf	#NAME?	0.01875	0.224031	no
AT1G05537	-	Chr1:7046122-7046378	q1	q2	NOTEST	0	0	0	0	1	1	no
AT1G05540	-	Chr1:1639222-1640879	q1	q2	OK	10.5336	14.1945	0.430332	1.14482	0.046	0.371811	no
AT1G05543	-	Chr1:7049115-7049939	q1	q2	NOTEST	0.081078	0.0618761	-0.389928	0	1	1	no
AT1G05547	-	Chr1:7050830-7051140	q1	q2	NOTEST	0	0	0	0	1	1	no
AT1G05550	-	Chr1:1640958-1643917	q1	q2	NOTEST	0.162213	0.162196	-0.000153971	0	1	1	no
AT1G05553	-	Chr1:7090940-7093593	q1	q2	OK	0	0.357301	inf	#NAME?	0.23795	0.754931	no
AT1G05557	-	Chr1:7094007-7097147	q1	q2	OK	5.93952	7.70226	0.374935	0.318007	0.57685	0.953334	no
AT1G05560	-	Chr1:1645299-1647435	q1	q2	OK	9.0013	11.7112	0.379686	1.04002	0.07235	0.470755	no
AT1G05563	-	Chr1:7174335-7176647	q1	q2	OK	71.2734	61.3259	-0.216865	-0.0463408	0.83955	0.992686	no
AT1G05567	-	Chr1:7199047-7199427	q1	q2	NOTEST	0	0	0	0	1	1	no
AT1G05570	-	Chr1:1647574-1659611	q1	q2	OK	0.731086	0.616995	-0.244782	-0.437756	0.4413	0.907869	no
AT1G05575	-	Chr1:1661407-1662259	q1	q2	NOTEST	0	0	0	0	1	1	no
AT1G05577	-	Chr1:1662351-1664398	q1	q2	NOTEST	0	0.0152975	inf	0	1	1	no
AT1G05580	-	Chr1:1665355-1668924	q1	q2	OK	0.666997	0.0165971	-5.32867	-2.64504	0.2415	0.758163	no
AT1G05583	-	Chr1:7223054-7223257	q1	q2	NOTEST	0	0	0	0	1	1	no
AT1G05587	-	Chr1:7223475-7223713	q1	q2	NOTEST	0	0	0	0	1	1	no
AT1G05590	-	Chr1:1669349-1671902	q1	q2	OK	8.04082	6.46847	-0.313918	-0.82916	0.1556	0.65306	no
AT1G05593	-	Chr1:7223759-7224256	q1	q2	NOTEST	0	0	0	0	1	1	no
AT1G05597	-	Chr1:7225308-7225775	q1	q2	NOTEST	0	0	0	0	1	1	no
AT1G05600	-	Chr1:1671915-1676077	q1	q2	OK	2.63893	3.03382	0.201184	0.370942	0.522	0.940935	no
AT1G05603	-	Chr1:7225308-7225775	q1	q2	NOTEST	0	0	0	0	1	1	no
AT1G05607	-	Chr1:7242895-7248588	q1	q2	NOTEST	0.349379	0	#NAME?	0	1	1	no
AT1G05610	-	Chr1:1671915-1676077	q1	q2	NOTEST	0.0409222	0.0597725	0.546598	0	1	1	no
AT1G05613	-	Chr1:7336673-7336952	q1	q2	NOTEST	0	0	0	0	1	1	no
AT1G05615	-	Chr1:1677506-1678270	q1	q2	NOTEST	0	0	0	0	1	1	no
AT1G05617	-	Chr1:7344746-7345128	q1	q2	NOTEST	0.129572	0	#NAME?	0	1	1	no
AT1G05620	-	Chr1:1678880-1681710	q1	q2	OK	35.6691	39.6395	0.152264	0.489178	0.39395	0.885764	no
AT1G05623	-	Chr1:7370610-7370903	q1	q2	NOTEST	0	0	0	0	1	1	no
AT1G05630	-	Chr1:1682223-1687363	q1	q2	OK	1.52524	1.28251	-0.250071	-0.48697	0.3969	0.887044	no
AT1G05633	-	Chr1:7401344-7401549	q1	q2	NOTEST	0	0	0	0	1	1	no
AT1G05640	-	Chr1:1687435-1689955	q1	q2	OK	2.01749	2.04629	0.0204487	0.0379038	0.94655	0.995044	no
AT1G05643	-	Chr1:7433800-7434105	q1	q2	NOTEST	0.437751	0.112119	-1.96509	0	1	1	no
AT1G05647	-	Chr1:7460103-7460501	q1	q2	NOTEST	0.048337	0	#NAME?	0	1	1	no
AT1G05650	-	Chr1:1690001-1692179	q1	q2	NOTEST	0	0	0	0	1	1	no
AT1G05653	-	Chr1:7471089-7471300	q1	q2	NOTEST	0.264612	0	#NAME?	0	1	1	no
AT1G05657	-	Chr1:7473010-7473358	q1	q2	NOTEST	0	0.081358	inf	0	1	1	no
AT1G05660	-	Chr1:1694069-1696191	q1	q2	NOTEST	0.0512161	0.0453616	-0.175126	0	1	1	no
AT1G05663	-	Chr1:7490991-7491645	q1	q2	NOTEST	0	0.0265454	inf	0	1	1	no
AT1G05667	-	Chr1:7490991-7491645	q1	q2	NOTEST	0	0	0	0	1	1	no
AT1G05670	-	Chr1:1697540-1701065	q1	q2	OK	0.859502	0.661509	-0.377741	-0.576028	0.3059	0.824801	no
AT1G05673	-	Chr1:7490991-7491645	q1	q2	NOTEST	0	0	0	0	1	1	no
AT1G05675	-	Chr1:1701115-1702749	q1	q2	NOTEST	0	0	0	0	1	1	no
AT1G05680	-	Chr1:1703001-1704838	q1	q2	NOTEST	0	0.00617017	inf	0	1	1	no
AT1G05683	-	Chr1:7604409-7604655	q1	q2	NOTEST	0.200237	0	#NAME?	0	1	1	no
AT1G05687	-	Chr1:7680389-7685662	q1	q2	OK	0.276823	0.563059	1.02432	0.172933	0.70995	0.979499	no
AT1G05690	-	Chr1:1706735-1709360	q1	q2	OK	0.638997	0.845125	0.403356	0.515382	0.3534	0.858055	no
AT1G05693	-	Chr1:7739695-7740012	q1	q2	NOTEST	0	0	0	0	1	1	no
AT1G05697	-	Chr1:7739695-7740012	q1	q2	NOTEST	0	0	0	0	1	1	no
AT1G05700	-	Chr1:1709672-1713474	q1	q2	NOTEST	0.0246527	0.0116432	-1.08226	0	1	1	no
AT1G05703	-	Chr1:7771658-7781712	q1	q2	NOTEST	0.0519808	0	#NAME?	0	1	1	no
AT1G05707	-	Chr1:7771658-7781712	q1	q2	NOTEST	0	0	0	0	1	1	no
AT1G05710	-	Chr1:1714817-1717290	q1	q2	OK	6.56866	10.7499	0.710653	1.4536	0.013	0.179107	no
AT1G05713	-	Chr1:7797592-7797802	q1	q2	NOTEST	0	0	0	0	1	1	no
AT1G05717	-	Chr1:7814472-7815722	q1	q2	NOTEST	0.288112	0	#NAME?	0	1	1	no
AT1G05720	-	Chr1:1717388-1720587	q1	q2	OK	183.546	191.132	0.0584256	0.202018	0.7205	0.980431	no
AT1G05723	-	Chr1:7826267-7830424	q1	q2	OK	7.44016	9.90183	0.412361	0.0883804	0.82705	0.99138	no
AT1G05727	-	Chr1:7826267-7830424	q1	q2	OK	0.796362	0.75578	-0.0754596	-0.00970213	0.96215	0.995044	no
AT1G05730	-	Chr1:1717388-1720587	q1	q2	OK	2.30615	1.6294	-0.501146	-0.165213	0.7355	0.981763	no
AT1G05733	-	Chr1:7858863-7865263	q1	q2	NOTEST	0	0	0	0	1	1	no
AT1G05737	-	Chr1:7872849-7873056	q1	q2	NOTEST	0	0	0	0	1	1	no
AT1G05740	-	Chr1:1720592-1721309	q1	q2	NOTEST	0.0599094	0.113449	0.921188	0	1	1	no
AT1G05747	-	Chr1:7931628-7932056	q1	q2	NOTEST	0.145387	0	#NAME?	0	1	1	no
AT1G05750	-	Chr1:1721508-1724734	q1	q2	OK	0.52446	0.559689	0.0937911	0.128091	0.82425	0.99138	no
AT1G05753	-	Chr1:7949475-7952832	q1	q2	OK	0.487143	0.374272	-0.380259	-0.0788286	0.8642	0.992875	no
AT1G05757	-	Chr1:7949475-7952832	q1	q2	OK	0.610354	0.71148	0.221177	0.0349805	0.9076	0.993657	no
AT1G05760	-	Chr1:1721508-1724734	q1	q2	NOTEST	0	0	0	0	1	1	no
AT1G05763	-	Chr1:8027125-8030136	q1	q2	OK	0	0.628816	inf	#NAME?	0.1336	0.613934	no
AT1G05767	-	Chr1:8071788-8075037	q1	q2	OK	21.355	22.9704	0.105206	0.313694	0.58405	0.956602	no
AT1G05770	-	Chr1:1725387-1726321	q1	q2	NOTEST	0	0	0	0	1	1	no
AT1G05773	-	Chr1:8079286-8082882	q1	q2	OK	1.30169	1.77423	0.446806	0.0830106	0.7835	0.987693	no
AT1G05777	-	Chr1:8079286-8082882	q1	q2	OK	0.178413	0.40741	1.19126	0.0585157	0.5884	0.957361	no
AT1G05780	-	Chr1:1726557-1728520	q1	q2	OK	12.3629	14.7469	0.254394	0.595059	0.29415	0.813416	no
AT1G05783	-	Chr1:1728657-1729890	q1	q2	OK	0.390857	0.509779	0.383229	0.230877	0.7063	0.979499	no
AT1G05785	-	Chr1:1730241-1732657	q1	q2	OK	44.5812	48.9906	0.136071	0.41013	0.47735	0.925175	no
AT1G05787	-	Chr1:8195775-8198331	q1	q2	NOTEST	0.00170304	0	#NAME?	0	1	1	no
AT1G05790	-	Chr1:1732801-1737583	q1	q2	OK	3.54932	3.08534	-0.202112	-0.436094	0.4508	0.914248	no
AT1G05793	-	Chr1:8205160-8205381	q1	q2	NOTEST	0	0.286079	inf	0	1	1	no
AT1G05797	-	Chr1:8303207-8303425	q1	q2	NOTEST	0	0	0	0	1	1	no
AT1G05800	-	Chr1:1741203-1742619	q1	q2	NOTEST	0.0078392	0.0197932	1.33623	0	1	1	no
AT1G05803	-	Chr1:8303800-8304028	q1	q2	NOTEST	0	0	0	0	1	1	no
AT1G05805	-	Chr1:1744443-1747734	q1	q2	OK	2.33556	2.56679	0.136198	0.244569	0.67275	0.974728	no
AT1G05807	-	Chr1:8304659-8304901	q1	q2	NOTEST	0	0	0	0	1	1	no
AT1G05810	-	Chr1:1748258-1754036	q1	q2	OK	5.3748	6.91125	0.362736	0.567175	0.3295	0.840899	no
AT1G05813	-	Chr1:8305916-8306115	q1	q2	NOTEST	0	0	0	0	1	1	no
AT1G05817	-	Chr1:8319662-8320431	q1	q2	NOTEST	0	0.0925233	inf	0	1	1	no
AT1G05820	-	Chr1:1748258-1754036	q1	q2	OK	0.822023	0.781508	-0.0729189	-0.0661871	0.91135	0.993657	no
AT1G05823	-	Chr1:8363894-8364276	q1	q2	NOTEST	0	0	0	0	1	1	no
AT1G05827	-	Chr1:8387405-8387640	q1	q2	NOTEST	0	0	0	0	1	1	no
AT1G05830	-	Chr1:1754129-1761909	q1	q2	OK	3.4913	3.75223	0.103985	0.267958	0.63655	0.9693	no
AT1G05833	-	Chr1:8420264-8424088	q1	q2	NOTEST	0.203543	0.024692	-3.04322	0	1	1	no
AT1G05835	-	Chr1:1762144-1766283	q1	q2	OK	20.6287	46.625	1.17645	1.41021	0.02	0.232284	no
AT1G05837	-	Chr1:8420264-8424088	q1	q2	OK	0.281514	0.665687	1.24164	0.204906	0.62895	0.967366	no
AT1G05840	-	Chr1:1762144-1766283	q1	q2	OK	43.2194	46.9402	0.119145	0.350305	0.5454	0.947075	no
AT1G05843	-	Chr1:8484702-8487558	q1	q2	NOTEST	0	0.0434486	inf	0	1	1	no
AT1G05847	-	Chr1:8484702-8487558	q1	q2	NOTEST	0	0	0	0	1	1	no
AT1G05850	-	Chr1:1766502-1768837	q1	q2	OK	491.086	537.942	0.131474	0.400359	0.48155	0.927031	no
AT1G05853	-	Chr1:8525103-8525204	q1	q2	NOTEST	0	0	0	0	1	1	no
AT1G05857	-	Chr1:8539956-8540308	q1	q2	NOTEST	0	0	0	0	1	1	no
AT1G05860	-	Chr1:1768985-1771286	q1	q2	OK	18.1837	19.3443	0.0892621	0.260081	0.652	0.971959	no
AT1G05863	-	Chr1:8598623-8598990	q1	q2	NOTEST	0.0576279	0	#NAME?	0	1	1	no
AT1G05867	-	Chr1:8609337-8614283	q1	q2	NOTEST	0	0	0	0	1	1	no
AT1G05870	-	Chr1:1771384-1773385	q1	q2	OK	5.95045	6.08462	0.0321674	0.0656203	0.91055	0.993657	no
AT1G05873	-	Chr1:8609337-8614283	q1	q2	OK	1.70793	1.38035	-0.307212	-0.155215	0.8097	0.989989	no
AT1G05880	-	Chr1:1775642-1778553	q1	q2	NOTEST	0	0.0117939	inf	0	1	1	no
AT1G05887	-	Chr1:8649779-8650056	q1	q2	NOTEST	0	0	0	0	1	1	no
AT1G05890	-	Chr1:1779255-1784675	q1	q2	OK	12.9971	11.2631	-0.206578	-0.626436	0.2715	0.788791	no
AT1G05893	-	Chr1:8649779-8650056	q1	q2	NOTEST	0	0	0	0	1	1	no
AT1G05894	-	Chr1:1784735-1786326	q1	q2	NOTEST	0.153491	0.146506	-0.0671858	0	1	1	no
AT1G05897	-	Chr1:8650621-8650899	q1	q2	NOTEST	0	0.143789	inf	0	1	1	no
AT1G05900	-	Chr1:1786848-1789737	q1	q2	OK	3.73711	5.43671	0.540812	1.09487	0.05555	0.412259	no
AT1G05903	-	Chr1:8659677-8660351	q1	q2	NOTEST	0	0	0	0	1	1	no
AT1G05907	-	Chr1:8756227-8756570	q1	q2	NOTEST	0	0	0	0	1	1	no
AT1G05910	-	Chr1:1790215-1796715	q1	q2	OK	8.71443	7.28361	-0.258752	-0.793743	0.1721	0.677183	no
AT1G05913	-	Chr1:8756227-8756570	q1	q2	OK	0.474262	0.668071	0.494317	0.233754	0.69275	0.977238	no
AT1G05917	-	Chr1:8756227-8756570	q1	q2	NOTEST	3.34829	0.00102965	-11.6671	0	1	1	no
AT1G05920	-	Chr1:1796777-1798254	q1	q2	NOTEST	0	0	0	0	1	1	no
AT1G05927	-	Chr1:8835385-8839609	q1	q2	NOTEST	0.000680224	0.234298	8.42812	0	1	1	no
AT1G05930	-	Chr1:1799417-1800933	q1	q2	NOTEST	0.0380442	0.076101	1.00024	0	1	1	no
AT1G05933	-	Chr1:8835385-8839609	q1	q2	NOTEST	0.0194078	0	#NAME?	0	1	1	no
AT1G05937	-	Chr1:8843773-8844366	q1	q2	OK	0.431133	0.630048	0.547329	0.407656	0.47775	0.925302	no
AT1G05940	-	Chr1:1801109-1804000	q1	q2	OK	28.6202	30.8166	0.106674	0.353987	0.54145	0.946017	no
AT1G05943	-	Chr1:8849005-8851790	q1	q2	OK	0.327814	0.704652	1.10403	0.283002	0.5141	0.937701	no
AT1G05947	-	Chr1:8852647-8853171	q1	q2	NOTEST	0.0400253	0	#NAME?	0	1	1	no
AT1G05950	-	Chr1:1804400-1807670	q1	q2	OK	5.79939	4.33086	-0.421249	-1.02624	0.0776	0.487207	no
AT1G05953	-	Chr1:8852647-8853171	q1	q2	NOTEST	0	0	0	0	1	1	no
AT1G05957	-	Chr1:8876311-8876558	q1	q2	NOTEST	0.161569	0	#NAME?	0	1	1	no
AT1G05960	-	Chr1:1807959-1815568	q1	q2	OK	7.97443	5.85944	-0.444619	-1.29092	0.0236	0.255982	no
AT1G05963	-	Chr1:8924183-8924454	q1	q2	NOTEST	0	0	0	0	1	1	no
AT1G05967	-	Chr1:8941001-8941202	q1	q2	NOTEST	0	0	0	0	1	1	no
AT1G05970	-	Chr1:1815824-1817336	q1	q2	OK	40.8352	45.3146	0.150164	0.458983	0.4265	0.901117	no
AT1G05973	-	Chr1:9020379-9024081	q1	q2	OK	3.2307	1.28836	-1.32631	-0.233981	0.59105	0.957565	no
AT1G05977	-	Chr1:9020379-9024081	q1	q2	OK	0.436562	0.317464	-0.459594	-0.069491	0.8179	0.990932	no
AT1G05980	-	Chr1:1817399-1817471	q1	q2	NOTEST	0	0	0	0	1	1	no
AT1G05983	-	Chr1:9032667-9032898	q1	q2	NOTEST	0	0	0	0	1	1	no
AT1G05987	-	Chr1:9065954-9075350	q1	q2	NOTEST	0.200346	0.191611	-0.064307	0	1	1	no
AT1G05990	-	Chr1:1818391-1819184	q1	q2	NOTEST	0.138786	0.0323949	-2.09902	0	1	1	no
AT1G05993	-	Chr1:9076303-9076386	q1	q2	OK	58.4577	85.9823	0.556648	0.522505	0.5733	0.952616	no
AT1G05997	-	Chr1:9076444-9076638	q1	q2	OK	6.69994	4.29909	-0.640117	-0.407099	0.48	0.926454	no
AT1G06000	-	Chr1:1820253-1821894	q1	q2	OK	13.2485	10.3875	-0.350984	-0.915152	0.11845	0.586608	no
AT1G06002	-	Chr1:1820253-1821894	q1	q2	NOTEST	0.240376	0.199698	-0.267472	0	1	1	no
AT1G06003	-	Chr1:9158379-9161044	q1	q2	NOTEST	0.105314	0.211499	1.00595	0	1	1	no
AT1G06007	-	Chr1:9227340-9233206	q1	q2	NOTEST	0	0	0	0	1	1	no
AT1G06010	-	Chr1:1822582-1824236	q1	q2	OK	33.2328	40.5519	0.287159	0.85873	0.13935	0.624363	no
AT1G06013	-	Chr1:9240559-9240864	q1	q2	NOTEST	0	0.0894061	inf	0	1	1	no
AT1G06017	-	Chr1:9246856-9249943	q1	q2	OK	0.308934	0.527846	0.772821	0.116294	0.7071	0.979499	no
AT1G06020	-	Chr1:1824249-1826163	q1	q2	NOTEST	0.132858	0.175001	0.397482	0	1	1	no
AT1G06023	-	Chr1:9257085-9257400	q1	q2	NOTEST	0	0	0	0	1	1	no
AT1G06027	-	Chr1:9291722-9292147	q1	q2	OK	0.574819	0.135134	-2.08872	-1.21262	0.1491	0.641757	no
AT1G06030	-	Chr1:1826802-1828279	q1	q2	NOTEST	0	0.0283406	inf	0	1	1	no
AT1G06033	-	Chr1:9315304-9319246	q1	q2	OK	5.04813	20.1792	1.99905	0.145658	0.31265	0.830536	no
AT1G06037	-	Chr1:9325014-9325259	q1	q2	NOTEST	0	0	0	0	1	1	no
AT1G06040	-	Chr1:1828339-1829983	q1	q2	OK	96.7514	117.263	0.277387	0.952282	0.09645	0.536073	no
AT1G06043	-	Chr1:9424690-9424892	q1	q2	NOTEST	0	0.305027	inf	0	1	1	no
AT1G06045	-	Chr1:1828339-1829983	q1	q2	OK	13.1623	12.2092	-0.108447	-0.0325152	0.89445	0.992904	no
AT1G06047	-	Chr1:9452631-9452831	q1	q2	NOTEST	0	0	0	0	1	1	no
AT1G06050	-	Chr1:1830470-1832555	q1	q2	OK	9.9728	9.26956	-0.105497	-0.267294	0.63245	0.96848	no
AT1G06053	-	Chr1:9459097-9459587	q1	q2	NOTEST	0	0	0	0	1	1	no
AT1G06057	-	Chr1:9462397-9462809	q1	q2	NOTEST	0.14591	0	#NAME?	0	1	1	no
AT1G06060	-	Chr1:1832940-1837758	q1	q2	OK	21.9084	24.9342	0.186644	0.380625	0.5066	0.93579	no
AT1G06063	-	Chr1:9473379-9473719	q1	q2	NOTEST	0.120612	0	#NAME?	0	1	1	no
AT1G06067	-	Chr1:9473379-9473719	q1	q2	NOTEST	7.52059e-06	0	#NAME?	0	1	1	no
AT1G06070	-	Chr1:1832940-1837758	q1	q2	OK	14.25	13.5376	-0.0739881	-0.165548	0.7741	0.987693	no
AT1G06073	-	Chr1:9475460-9475699	q1	q2	NOTEST	0.218625	0	#NAME?	0	1	1	no
AT1G06080	-	Chr1:1843462-1846311	q1	q2	OK	3.09514	2.39454	-0.370257	-0.620313	0.27865	0.796414	no
AT1G06083	-	Chr1:9483156-9486002	q1	q2	OK	2.67659	6.06814	1.18086	0.248328	0.5033	0.93422	no
AT1G06087	-	Chr1:9515113-9517070	q1	q2	OK	4.88356	5.05423	0.0495596	0.0265905	0.87585	0.992875	no
AT1G06090	-	Chr1:1846700-1849693	q1	q2	NOTEST	0	0.00453995	inf	0	1	1	no
AT1G06093	-	Chr1:9572454-9572795	q1	q2	NOTEST	0.188107	0.188138	0.000238087	0	1	1	no
AT1G06097	-	Chr1:9572454-9572795	q1	q2	NOTEST	0	0.110248	inf	0	1	1	no
AT1G06100	-	Chr1:1851471-1853019	q1	q2	OK	0.381296	0.133968	-1.50902	-0.986395	0.10455	0.556168	no
AT1G06103	-	Chr1:9589674-9591075	q1	q2	OK	6.63629	9.50425	0.518194	0.288742	0.67445	0.975106	no
AT1G06110	-	Chr1:1853058-1855378	q1	q2	OK	54.8499	56.1586	0.0340183	0.116091	0.8441	0.992686	no
AT1G06113	-	Chr1:9794543-9794763	q1	q2	NOTEST	0.283299	0	#NAME?	0	1	1	no
AT1G06117	-	Chr1:9799491-9799703	q1	q2	NOTEST	0	0	0	0	1	1	no
AT1G06120	-	Chr1:1855909-1857718	q1	q2	NOTEST	0	0	0	0	1	1	no
AT1G06123	-	Chr1:9800634-9800843	q1	q2	NOTEST	0.334104	0	#NAME?	0	1	1	no
AT1G06127	-	Chr1:9848882-9849226	q1	q2	NOTEST	0	0	0	0	1	1	no
AT1G06130	-	Chr1:1857756-1860938	q1	q2	OK	43.2236	46.3874	0.101914	0.336806	0.5501	0.948962	no
AT1G06133	-	Chr1:9882236-9882450	q1	q2	NOTEST	0	0	0	0	1	1	no
AT1G06135	-	Chr1:1862183-1862742	q1	q2	NOTEST	0	0	0	0	1	1	no
AT1G06137	-	Chr1:1863424-1863840	q1	q2	NOTEST	0	0	0	0	1	1	no
AT1G06140	-	Chr1:1864773-1866999	q1	q2	OK	0.636292	0.548136	-0.215156	-0.270394	0.6373	0.9693	no
AT1G06143	-	Chr1:1867036-1868905	q1	q2	OK	2.27076	2.27644	0.0036094	0.0064853	0.99315	0.997669	no
AT1G06147	-	Chr1:9938599-9939013	q1	q2	NOTEST	0	0	0	0	1	1	no
AT1G06148	-	Chr1:1874884-1877573	q1	q2	OK	0.976982	0.774663	-0.334763	-0.362259	0.52715	0.942709	no
AT1G06150	-	Chr1:1868988-1873730	q1	q2	OK	4.85066	4.76983	-0.0242422	-0.0629345	0.91555	0.993657	no
AT1G06153	-	Chr1:9963447-9968495	q1	q2	OK	1.61698	1.11618	-0.534735	-0.0905074	0.81805	0.990932	no
AT1G06157	-	Chr1:9989549-9989790	q1	q2	OK	0.599189	1.27208	1.08611	0.637692	0.4109	0.894032	no
AT1G06160	-	Chr1:1882906-1883992	q1	q2	NOTEST	0	0.0249869	inf	0	1	1	no
AT1G06163	-	Chr1:10012636-10013263	q1	q2	NOTEST	0	0.0282281	inf	0	1	1	no
AT1G06170	-	Chr1:1884980-1886904	q1	q2	OK	7.69167	8.43777	0.133565	0.324236	0.5799	0.954461	no
AT1G06173	-	Chr1:10094621-10095222	q1	q2	OK	0.927653	1.79245	0.950277	0.753784	0.22785	0.74489	no
AT1G06177	-	Chr1:10094621-10095222	q1	q2	OK	0.417904	0.444771	0.0898882	0.023621	0.9501	0.995044	no
AT1G06180	-	Chr1:1889361-1891276	q1	q2	NOTEST	0.0974815	0.0328754	-1.56812	0	1	1	no
AT1G06187	-	Chr1:10119307-10119662	q1	q2	NOTEST	0	0	0	0	1	1	no
AT1G06190	-	Chr1:1892230-1894194	q1	q2	OK	33.0133	30.2638	-0.125454	-0.399519	0.49115	0.931832	no
AT1G06197	-	Chr1:10127672-10128207	q1	q2	NOTEST	0	0	0	0	1	1	no
AT1G06200	-	Chr1:1894288-1897027	q1	q2	OK	98.4135	88.4727	-0.153624	-0.523822	0.3617	0.864243	no
AT1G06203	-	Chr1:10127672-10128207	q1	q2	NOTEST	0	0	0	0	1	1	no
AT1G06207	-	Chr1:10128998-10136241	q1	q2	OK	1.20114	2.57287	1.09897	0.155961	0.50395	0.934584	no
AT1G06210	-	Chr1:1897128-1899237	q1	q2	OK	64.2142	50.6499	-0.342332	-1.1688	0.04015	0.344117	no
AT1G06213	-	Chr1:10128998-10136241	q1	q2	OK	2.19104	2.09181	-0.0668607	-0.0165263	0.9705	0.995611	no
AT1G06217	-	Chr1:10136245-10139228	q1	q2	NOTEST	0	0.0935758	inf	0	1	1	no
AT1G06220	-	Chr1:1899950-1904897	q1	q2	OK	19.6013	13.8062	-0.505626	-1.66742	0.0031	0.0720313	no
AT1G06225	-	Chr1:1905917-1906298	q1	q2	NOTEST	0.158937	0.29313	0.883088	0	1	1	no
AT1G06227	-	Chr1:10300192-10301302	q1	q2	OK	4.41202	5.83512	0.403323	0.405857	0.4548	0.916511	no
AT1G06230	-	Chr1:1906962-1911056	q1	q2	OK	12.9593	10.966	-0.240946	-0.765064	0.1865	0.698708	no
AT1G06233	-	Chr1:10300192-10301302	q1	q2	NOTEST	0	0	0	0	1	1	no
AT1G06237	-	Chr1:10300192-10301302	q1	q2	OK	36.755	24.6659	-0.57542	-0.0965067	0.79365	0.989096	no
AT1G06240	-	Chr1:1911094-1914895	q1	q2	OK	9.77783	10.9516	0.163555	0.407846	0.47825	0.925699	no
AT1G06243	-	Chr1:10300192-10301302	q1	q2	OK	0	28.991	inf	#NAME?	0.2022	0.717087	no
AT1G06247	-	Chr1:10300192-10301302	q1	q2	NOTEST	0	0	0	0	1	1	no
AT1G06250	-	Chr1:1911094-1914895	q1	q2	OK	2.25238	2.16466	-0.0573044	-0.0542023	0.9277	0.993874	no
AT1G06253	-	Chr1:10300192-10301302	q1	q2	NOTEST	0	0	0	0	1	1	no
AT1G06257	-	Chr1:10301376-10302099	q1	q2	NOTEST	0	0	0	0	1	1	no
AT1G06260	-	Chr1:1914942-1917661	q1	q2	OK	0.481525	0.436365	-0.142076	-0.0775462	0.88315	0.992875	no
AT1G06263	-	Chr1:10308519-10309896	q1	q2	OK	7.07588	50.9041	2.8468	0.323639	0.3547	0.858881	no
AT1G06265	-	Chr1:1914942-1917661	q1	q2	OK	0.952262	0.673335	-0.500034	-0.465144	0.42345	0.900761	no
AT1G06267	-	Chr1:10308519-10309896	q1	q2	OK	42.0714	40.6734	-0.048752	-0.0114794	0.9054	0.993657	no
AT1G06270	-	Chr1:1917990-1919760	q1	q2	OK	2.74602	2.90166	0.0795384	0.144723	0.8007	0.989625	no
AT1G06273	-	Chr1:10308519-10309896	q1	q2	OK	32.6975	133.016	2.02435	0.797729	0.4308	0.902226	no
AT1G06277	-	Chr1:10308519-10309896	q1	q2	OK	0	14.6015	inf	#NAME?	0.19645	0.710252	no
AT1G06280	-	Chr1:1920306-1920949	q1	q2	OK	0.203963	0.569293	1.48086	1.01575	0.11335	0.578324	no
AT1G06283	-	Chr1:10308519-10309896	q1	q2	NOTEST	2.09868	1.04951	-0.999762	0	1	1	no
AT1G06287	-	Chr1:10327137-10329121	q1	q2	OK	0.454801	1.44598	1.66874	0.235072	0.4623	0.919796	no
AT1G06290	-	Chr1:1922207-1926278	q1	q2	OK	6.80011	7.08661	0.0595377	0.161888	0.77245	0.987693	no
AT1G06293	-	Chr1:10383998-10384275	q1	q2	NOTEST	0	0	0	0	1	1	no
AT1G06297	-	Chr1:10489781-10490022	q1	q2	NOTEST	0	0	0	0	1	1	no
AT1G06307	-	Chr1:10590655-10590900	q1	q2	NOTEST	0	0	0	0	1	1	no
AT1G06310	-	Chr1:1926651-1930397	q1	q2	OK	0.409434	0.533058	0.380663	0.440344	0.43695	0.905161	no
AT1G06313	-	Chr1:10667623-10668129	q1	q2	NOTEST	0.0698807	0.0330813	-1.07888	0	1	1	no
AT1G06317	-	Chr1:10667623-10668129	q1	q2	NOTEST	0.000217421	0	#NAME?	0	1	1	no
AT1G06320	-	Chr1:1930522-1932429	q1	q2	OK	0.753714	0.685407	-0.137057	-0.0795069	0.87	0.992875	no
AT1G06323	-	Chr1:10677328-10677671	q1	q2	NOTEST	0	0.0841107	inf	0	1	1	no
AT1G06327	-	Chr1:10775822-10776319	q1	q2	NOTEST	0	0	0	0	1	1	no
AT1G06330	-	Chr1:1930522-1932429	q1	q2	OK	0.464134	0.145914	-1.66942	-0.816783	0.41075	0.894032	no
AT1G06333	-	Chr1:10775822-10776319	q1	q2	NOTEST	0	0	0	0	1	1	no
AT1G06337	-	Chr1:10786978-10792725	q1	q2	OK	3.88055	6.51562	0.747643	0.311832	0.71465	0.979984	no
AT1G06340	-	Chr1:1933283-1934103	q1	q2	NOTEST	0.163507	0.0194261	-3.07328	0	1	1	no
AT1G06343	-	Chr1:10803627-10803853	q1	q2	NOTEST	0	0	0	0	1	1	no
AT1G06347	-	Chr1:10814089-10814376	q1	q2	NOTEST	0	0	0	0	1	1	no
AT1G06350	-	Chr1:1935226-1936841	q1	q2	OK	1.49834	0.903297	-0.730096	-0.903538	0.11565	0.582124	no
AT1G06353	-	Chr1:10921834-10922072	q1	q2	NOTEST	0.180891	0.226882	0.326819	0	1	1	no
AT1G06357	-	Chr1:10928004-10928968	q1	q2	NOTEST	0.311164	0.302132	-0.0424948	0	1	1	no
AT1G06360	-	Chr1:1938861-1940496	q1	q2	NOTEST	0.309993	0.193174	-0.682334	0	1	1	no
AT1G06363	-	Chr1:10928004-10928968	q1	q2	NOTEST	0	0	0	0	1	1	no
AT1G06370	-	Chr1:1942613-1944991	q1	q2	OK	0.73213	1.16311	0.66782	0.853946	0.1419	0.627157	no
AT1G06373	-	Chr1:10954287-10954711	q1	q2	NOTEST	0	0	0	0	1	1	no
AT1G06377	-	Chr1:10981461-10981784	q1	q2	NOTEST	0	0	0	0	1	1	no
AT1G06380	-	Chr1:1944992-1946303	q1	q2	OK	3.68508	3.16354	-0.220158	-0.394006	0.49445	0.932295	no
AT1G06383	-	Chr1:11013510-11013942	q1	q2	OK	0.309172	0.700488	1.17995	0.793787	0.2481	0.766222	no
AT1G06387	-	Chr1:11016491-11016886	q1	q2	NOTEST	0	0.0494093	inf	0	1	1	no
AT1G06390	-	Chr1:1946745-1952880	q1	q2	OK	50.8116	44.9151	-0.177958	-0.463837	0.41945	0.897659	no
AT1G06393	-	Chr1:11032357-11032898	q1	q2	NOTEST	0	0	0	0	1	1	no
AT1G06397	-	Chr1:11040249-11043773	q1	q2	OK	20.0087	45.9043	1.198	0.278541	0.6355	0.9693	no
AT1G06400	-	Chr1:1946745-1952880	q1	q2	OK	39.3898	39.0249	-0.0134256	-0.0264863	0.9626	0.995044	no
AT1G06403	-	Chr1:11061424-11061700	q1	q2	NOTEST	0	0	0	0	1	1	no
AT1G06407	-	Chr1:11102313-11103644	q1	q2	OK	5.80531	7.31736	0.333951	0.469655	0.4181	0.897448	no
AT1G06410	-	Chr1:1954673-1958866	q1	q2	OK	28.7782	23.6021	-0.286064	-0.979574	0.08715	0.512616	no
AT1G06413	-	Chr1:11136186-11136397	q1	q2	NOTEST	0	0	0	0	1	1	no
AT1G06417	-	Chr1:11139771-11140052	q1	q2	NOTEST	0	0	0	0	1	1	no
AT1G06420	-	Chr1:1958877-1960027	q1	q2	OK	6.63568	4.65916	-0.510176	-0.945838	0.09875	0.54198	no
AT1G06423	-	Chr1:11144771-11147547	q1	q2	OK	1.52561	0.539596	-1.49943	-0.195616	0.53745	0.944968	no
AT1G06427	-	Chr1:11169449-11170396	q1	q2	OK	2.67643	0.569695	-2.23205	-0.457793	0.48935	0.931421	no
AT1G06430	-	Chr1:1960030-1963189	q1	q2	OK	85.8222	96.4856	0.168963	0.575576	0.31615	0.832619	no
AT1G06433	-	Chr1:11197611-11198128	q1	q2	NOTEST	0.0371457	0.0319296	-0.218302	0	1	1	no
AT1G06437	-	Chr1:11241228-11241474	q1	q2	NOTEST	0	0	0	0	1	1	no
AT1G06440	-	Chr1:1963300-1965209	q1	q2	OK	0.623029	0.695113	0.157947	0.196441	0.733	0.981613	no
AT1G06443	-	Chr1:11300617-11301038	q1	q2	NOTEST	0	0	0	0	1	1	no
AT1G06447	-	Chr1:11300617-11301038	q1	q2	NOTEST	0	0	0	0	1	1	no
AT1G06450	-	Chr1:1965839-1969656	q1	q2	OK	4.72791	4.33703	-0.124496	-0.167828	0.7668	0.986771	no
AT1G06453	-	Chr1:11422635-11423684	q1	q2	OK	19.0329	18.6158	-0.0319605	-0.016666	0.9791	0.996392	no
AT1G06457	-	Chr1:11430099-11436607	q1	q2	NOTEST	2.5703	0.930738	-1.46549	0	1	1	no
AT1G06460	-	Chr1:1965839-1969656	q1	q2	OK	10.5688	11.7202	0.149186	0.33074	0.5727	0.952616	no
AT1G06463	-	Chr1:11430099-11436607	q1	q2	OK	31.7722	82.0347	1.36847	0.451717	0.51545	0.938006	no
AT1G06467	-	Chr1:11430099-11436607	q1	q2	OK	1.6996	3.5731	1.07198	0.133019	0.61935	0.964344	no
AT1G06470	-	Chr1:1969657-1974526	q1	q2	OK	12.5206	10.8856	-0.201883	-0.506626	0.3768	0.875598	no
AT1G06473	-	Chr1:11471860-11472650	q1	q2	OK	6.06963	10.3418	0.768799	1.46267	0.01345	0.182408	no
AT1G06475	-	Chr1:1969657-1974526	q1	q2	OK	21.7052	17.3738	-0.321129	-0.423667	0.46575	0.92054	no
AT1G06480	-	Chr1:1978083-1978157	q1	q2	NOTEST	0	0	0	0	1	1	no
AT1G06483	-	Chr1:11473108-11473354	q1	q2	NOTEST	0.163558	0	#NAME?	0	1	1	no
AT1G06487	-	Chr1:11475622-11478721	q1	q2	OK	2.77946	0.563303	-2.30282	-0.919669	0.49455	0.932295	no
AT1G06490	-	Chr1:1978377-1989409	q1	q2	NOTEST	0.056735	0.0621018	0.130397	0	1	1	no
AT1G06493	-	Chr1:11495822-11496107	q1	q2	NOTEST	0	0	0	0	1	1	no
AT1G06497	-	Chr1:11497401-11497896	q1	q2	NOTEST	0	0	0	0	1	1	no
AT1G06500	-	Chr1:1989478-1992228	q1	q2	OK	40.2929	39.122	-0.0425453	-0.0627701	0.9129	0.993657	no
AT1G06507	-	Chr1:11498281-11498711	q1	q2	NOTEST	0	0	0	0	1	1	no
AT1G06510	-	Chr1:1992228-1993841	q1	q2	OK	25.1884	25.3506	0.0092646	0.0278461	0.9616	0.995044	no
AT1G06513	-	Chr1:11498281-11498711	q1	q2	NOTEST	0	0	0	0	1	1	no
AT1G06515	-	Chr1:1989478-1992228	q1	q2	OK	152.428	186.411	0.290362	0.889225	0.12105	0.591687	no
AT1G06517	-	Chr1:11499281-11499519	q1	q2	NOTEST	0	0	0	0	1	1	no
AT1G06520	-	Chr1:1993902-1996355	q1	q2	OK	6.4584	9.71715	0.589357	1.60326	0.0052	0.100519	no
AT1G06527	-	Chr1:11598338-11598718	q1	q2	NOTEST	0	0	0	0	1	1	no
AT1G06530	-	Chr1:2001381-2003446	q1	q2	OK	24.0614	24.8675	0.0475371	0.145136	0.7966	0.989625	no
AT1G06533	-	Chr1:11601120-11601334	q1	q2	NOTEST	0	0	0	0	1	1	no
AT1G06537	-	Chr1:11672236-11672483	q1	q2	OK	4.03589	5.22949	0.373781	0.30743	0.5898	0.957361	no
AT1G06540	-	Chr1:2001381-2003446	q1	q2	OK	0.45304	0.153449	-1.56188	-0.550415	0.5724	0.952616	no
AT1G06543	-	Chr1:11676924-11680839	q1	q2	NOTEST	0.153972	0.540248	1.81095	0	1	1	no
AT1G06547	-	Chr1:11684909-11684994	q1	q2	OK	33.4118	25.4813	-0.390918	-0.267377	0.76995	0.987537	no
AT1G06550	-	Chr1:2003626-2007212	q1	q2	OK	13.3778	17.233	0.365336	1.0354	0.0709	0.466127	no
AT1G06553	-	Chr1:11685234-11685376	q1	q2	OK	6.20421	3.50835	-0.822457	-0.606319	0.53305	0.944154	no
AT1G06557	-	Chr1:11686327-11686618	q1	q2	NOTEST	0	0.101185	inf	0	1	1	no
AT1G06560	-	Chr1:2007614-2013545	q1	q2	OK	5.62279	5.08523	-0.144974	-0.19765	0.72975	0.981613	no
AT1G06567	-	Chr1:11698404-11698857	q1	q2	OK	0.492653	0.493601	0.00277344	0.00191813	0.94565	0.995044	no
AT1G06570	-	Chr1:2007614-2013545	q1	q2	OK	31.5461	36.0388	0.192089	0.556378	0.34155	0.8501	no
AT1G06573	-	Chr1:11738117-11740399	q1	q2	OK	1.03873	1.66507	0.680759	0.231977	0.81195	0.989989	no
AT1G06577	-	Chr1:11778400-11778712	q1	q2	OK	0.925167	1.76242	0.929774	0.76606	0.2998	0.817806	no
AT1G06580	-	Chr1:2013995-2016273	q1	q2	OK	1.21021	1.20189	-0.00995416	-0.0155356	0.9798	0.996392	no
AT1G06583	-	Chr1:11779271-11779894	q1	q2	NOTEST	0.137331	0.250647	0.868	0	1	1	no
AT1G06587	-	Chr1:11779271-11779894	q1	q2	OK	0.951645	2.03406	1.09587	0.694344	0.46435	0.920165	no
AT1G06590	-	Chr1:2016305-2024749	q1	q2	OK	2.66296	2.16374	-0.299506	-0.655653	0.24935	0.767015	no
AT1G06593	-	Chr1:11780622-11781965	q1	q2	NOTEST	0.292781	0.236068	-0.310621	0	1	1	no
AT1G06603	-	Chr1:11813291-11813591	q1	q2	NOTEST	0.114243	0	#NAME?	0	1	1	no
AT1G06607	-	Chr1:11830680-11831444	q1	q2	NOTEST	0	0.0170318	inf	0	1	1	no
AT1G06610	-	Chr1:2025355-2025428	q1	q2	NOTEST	0	0	0	0	1	1	no
AT1G06613	-	Chr1:11844659-11856943	q1	q2	NOTEST	0	0	0	0	1	1	no
AT1G06617	-	Chr1:11873273-11873480	q1	q2	NOTEST	0	0	0	0	1	1	no
AT1G06620	-	Chr1:2025543-2027413	q1	q2	NOTEST	0.00909714	0	#NAME?	0	1	1	no
AT1G06627	-	Chr1:11927721-11928260	q1	q2	NOTEST	0	0	0	0	1	1	no
AT1G06630	-	Chr1:2027605-2031388	q1	q2	OK	28.7524	29.3562	0.0299827	0.0949898	0.86685	0.992875	no
AT1G06633	-	Chr1:11927721-11928260	q1	q2	NOTEST	0	0	0	0	1	1	no
AT1G06637	-	Chr1:11937182-11944982	q1	q2	NOTEST	0	0.554465	inf	0	1	1	no
AT1G06640	-	Chr1:2031625-2034112	q1	q2	OK	8.62355	11.1611	0.372128	0.8957	0.1241	0.59799	no
AT1G06645	-	Chr1:2034155-2052170	q1	q2	NOTEST	0.0222957	0.0451353	1.01749	0	1	1	no
AT1G06650	-	Chr1:2034155-2052170	q1	q2	OK	11.9867	13.2912	0.149039	0.050661	0.93465	0.995044	no
AT1G06657	-	Chr1:12037163-12037653	q1	q2	NOTEST	0	0	0	0	1	1	no
AT1G06660	-	Chr1:2034155-2052170	q1	q2	OK	13.8841	9.99575	-0.474049	-0.185462	0.813	0.989989	no
AT1G06663	-	Chr1:12037163-12037653	q1	q2	NOTEST	0	0	0	0	1	1	no
AT1G06667	-	Chr1:12083968-12084054	q1	q2	OK	6.58053	12.1177	0.880845	5.12395	0.6535	0.971959	no
AT1G06670	-	Chr1:2034155-2052170	q1	q2	OK	5.02046	4.26267	-0.236061	-0.100177	0.94135	0.995044	no
AT1G06673	-	Chr1:12097189-12097275	q1	q2	NOTEST	0	0	0	0	1	1	no
AT1G06677	-	Chr1:12180482-12184528	q1	q2	NOTEST	0	0	0	0	1	1	no
AT1G06680	-	Chr1:2034155-2052170	q1	q2	OK	1096.5	1066.04	-0.0406554	-0.110751	0.84615	0.992686	no
AT1G06683	-	Chr1:12191132-12197020	q1	q2	NOTEST	0	0	0	0	1	1	no
AT1G06687	-	Chr1:12197100-12200804	q1	q2	OK	2.79545	4.92937	0.818321	0.642782	0.2624	0.777978	no
AT1G06690	-	Chr1:2034155-2052170	q1	q2	OK	13.0247	14.8289	0.187161	0.0729099	0.8765	0.992875	no
AT1G06693	-	Chr1:12197100-12200804	q1	q2	OK	1.35121	3.40564	1.33367	0.603262	0.4564	0.917748	no
AT1G06697	-	Chr1:12217891-12218338	q1	q2	NOTEST	0	0	0	0	1	1	no
AT1G06700	-	Chr1:2052369-2055548	q1	q2	OK	26.4166	25.0859	-0.0745672	-0.242291	0.6768	0.975106	no
AT1G06703	-	Chr1:12232826-12233266	q1	q2	NOTEST	0	0	0	0	1	1	no
AT1G06707	-	Chr1:12232826-12233266	q1	q2	NOTEST	0	0	0	0	1	1	no
AT1G06710	-	Chr1:2055744-2060429	q1	q2	NOTEST	0.174111	0.136702	-0.348971	0	1	1	no
AT1G06713	-	Chr1:12297237-12297525	q1	q2	NOTEST	0.20672	0.31216	0.594607	0	1	1	no
AT1G06717	-	Chr1:12355556-12358966	q1	q2	OK	1.25098	2.13252	0.769501	0.146004	0.65385	0.971959	no
AT1G06720	-	Chr1:2060443-2067483	q1	q2	OK	3.7925	2.30916	-0.715783	-1.70948	0.0041	0.0856052	no
AT1G06723	-	Chr1:12361352-12361763	q1	q2	NOTEST	0	0	0	0	1	1	no
AT1G06727	-	Chr1:12381196-12381406	q1	q2	NOTEST	0.268713	0.551535	1.03739	0	1	1	no
AT1G06730	-	Chr1:2067508-2070455	q1	q2	OK	9.60861	10.069	0.067527	0.185674	0.75055	0.983943	no
AT1G06733	-	Chr1:12381939-12382144	q1	q2	NOTEST	0.711581	0.581332	-0.291667	0	1	1	no
AT1G06737	-	Chr1:12383776-12384244	q1	q2	OK	0.344055	0.723245	1.07185	0.565923	0.3113	0.82891	no
AT1G06740	-	Chr1:2070736-2077767	q1	q2	OK	3.61159	3.97222	0.137311	0.127825	0.81485	0.990166	no
AT1G06743	-	Chr1:12384321-12385041	q1	q2	NOTEST	0.0735896	0.27416	1.89744	0	1	1	no
AT1G06747	-	Chr1:12512324-12512684	q1	q2	NOTEST	0	0	0	0	1	1	no
AT1G06750	-	Chr1:2070736-2077767	q1	q2	NOTEST	0.121806	0.158985	0.384306	0	1	1	no
AT1G06753	-	Chr1:12550338-12552629	q1	q2	NOTEST	0.132874	0	#NAME?	0	1	1	no
AT1G06757	-	Chr1:12595109-12602379	q1	q2	OK	1.33177	1.94019	0.542854	0.219159	0.7805	0.987693	no
AT1G06760	-	Chr1:2070736-2077767	q1	q2	OK	79.6678	81.7844	0.03783	0.110357	0.84945	0.992875	no
AT1G06770	-	Chr1:2078879-2082097	q1	q2	OK	6.05524	6.24968	0.0455994	0.114095	0.84505	0.992686	no
AT1G06773	-	Chr1:12602897-12603141	q1	q2	OK	0.669506	0.335353	-0.997416	-0.916551	0.62705	0.966946	no
AT1G06777	-	Chr1:12643647-12643997	q1	q2	NOTEST	0	0	0	0	1	1	no
AT1G06780	-	Chr1:2083310-2087141	q1	q2	OK	6.99451	6.47425	-0.111509	-0.297059	0.6038	0.962256	no
AT1G06783	-	Chr1:12643647-12643997	q1	q2	NOTEST	0	0	0	0	1	1	no
AT1G06787	-	Chr1:12685175-12688543	q1	q2	OK	17.596	16.9579	-0.0532941	-0.035179	0.9532	0.995044	no
AT1G06790	-	Chr1:2087181-2091686	q1	q2	OK	8.85132	10.3164	0.220981	0.373324	0.52085	0.940179	no
AT1G06797	-	Chr1:12767250-12767754	q1	q2	NOTEST	0	0	0	0	1	1	no
AT1G06800	-	Chr1:2087181-2091686	q1	q2	OK	6.76679	5.93817	-0.188452	-0.370186	0.5239	0.941192	no
AT1G06810	-	Chr1:2091737-2092539	q1	q2	NOTEST	0.0228821	0	#NAME?	0	1	1	no
AT1G06817	-	Chr1:12887308-12887969	q1	q2	NOTEST	0.20399	0.0917267	-1.15308	0	1	1	no
AT1G06820	-	Chr1:2092945-2096784	q1	q2	OK	8.57971	9.00554	0.0698841	0.196406	0.72985	0.981613	no
AT1G06823	-	Chr1:12887308-12887969	q1	q2	NOTEST	0	0.0807209	inf	0	1	1	no
AT1G06827	-	Chr1:12907869-12908342	q1	q2	OK	1.40948	1.04102	-0.437156	-0.359957	0.5411	0.946017	no
AT1G06830	-	Chr1:2097105-2097655	q1	q2	NOTEST	0	0	0	0	1	1	no
AT1G06837	-	Chr1:12923004-12923585	q1	q2	NOTEST	0.0617778	0	#NAME?	0	1	1	no
AT1G06840	-	Chr1:2097746-2103507	q1	q2	OK	0.645055	0.645297	0.000542394	0.00078998	0.99155	0.997315	no
AT1G06850	-	Chr1:2105047-2106749	q1	q2	OK	2.81295	5.39711	0.940101	1.74032	0.0036	0.0789278	no
AT1G06853	-	Chr1:12939070-12939354	q1	q2	NOTEST	0	0	0	0	1	1	no
AT1G06857	-	Chr1:12972057-12972468	q1	q2	NOTEST	0	0	0	0	1	1	no
AT1G06860	-	Chr1:2107397-2107468	q1	q2	NOTEST	0	0	0	0	1	1	no
AT1G06863	-	Chr1:12972057-12972468	q1	q2	NOTEST	0.0694278	0	#NAME?	0	1	1	no
AT1G06867	-	Chr1:12986719-12987066	q1	q2	NOTEST	0	0.065306	inf	0	1	1	no
AT1G06870	-	Chr1:2108511-2110986	q1	q2	OK	8.22248	7.25119	-0.181356	-0.460456	0.4241	0.900973	no
AT1G06873	-	Chr1:12986719-12987066	q1	q2	NOTEST	0	5.65639	inf	0	1	1	no
AT1G06877	-	Chr1:12987189-12987313	q1	q2	NOTEST	0	0	0	0	1	1	no
AT1G06880	-	Chr1:2111147-2111218	q1	q2	NOTEST	0	0	0	0	1	1	no
AT1G06883	-	Chr1:12995686-12996713	q1	q2	OK	1.94774	1.21119	-0.685373	-0.879086	0.1274	0.603747	no
AT1G06890	-	Chr1:2111322-2114686	q1	q2	OK	23.8356	24.844	0.0597773	0.185802	0.7465	0.983079	no
AT1G06897	-	Chr1:13042972-13043377	q1	q2	NOTEST	0	0	0	0	1	1	no
AT1G06900	-	Chr1:2114764-2120745	q1	q2	OK	8.42484	7.01941	-0.263299	-0.780116	0.1818	0.691303	no
AT1G06907	-	Chr1:13107633-13108236	q1	q2	NOTEST	0.0352504	0	#NAME?	0	1	1	no
AT1G06910	-	Chr1:2120990-2123801	q1	q2	OK	10.3995	9.13092	-0.187689	-0.489955	0.39215	0.884443	no
AT1G06913	-	Chr1:13154300-13154647	q1	q2	NOTEST	0.06487	0	#NAME?	0	1	1	no
AT1G06917	-	Chr1:13167732-13168082	q1	q2	NOTEST	0	0.195448	inf	0	1	1	no
AT1G06920	-	Chr1:2124675-2125902	q1	q2	NOTEST	0.0114395	0.0304109	1.41056	0	1	1	no
AT1G06923	-	Chr1:2126669-2128611	q1	q2	NOTEST	0	0	0	0	1	1	no
AT1G06925	-	Chr1:2126669-2128611	q1	q2	NOTEST	0	0	0	0	1	1	no
AT1G06927	-	Chr1:13250535-13250970	q1	q2	NOTEST	0	0	0	0	1	1	no
AT1G06930	-	Chr1:2128842-2129883	q1	q2	NOTEST	0.0228264	0.040045	0.810918	0	1	1	no
AT1G06933	-	Chr1:13314706-13314965	q1	q2	NOTEST	0	0	0	0	1	1	no
AT1G06937	-	Chr1:13320656-13322511	q1	q2	NOTEST	0	0.0110725	inf	0	1	1	no
AT1G06943	-	Chr1:13434823-13435127	q1	q2	NOTEST	0	0	0	0	1	1	no
AT1G06947	-	Chr1:13470979-13471267	q1	q2	NOTEST	0	0	0	0	1	1	no
AT1G06950	-	Chr1:2130052-2135703	q1	q2	OK	15.8172	10.1223	-0.643964	-2.03549	0.00045	0.01785	yes
AT1G06953	-	Chr1:13470979-13471267	q1	q2	NOTEST	0	0.240027	inf	0	1	1	no
AT1G06957	-	Chr1:13477921-13478204	q1	q2	NOTEST	0	0	0	0	1	1	no
AT1G06960	-	Chr1:2135809-2137838	q1	q2	OK	48.7265	52.0854	0.0961723	0.305879	0.59025	0.957565	no
AT1G06963	-	Chr1:13501085-13502283	q1	q2	NOTEST	0.0460188	0	#NAME?	0	1	1	no
AT1G06967	-	Chr1:13635672-13636083	q1	q2	NOTEST	0	0	0	0	1	1	no
AT1G06970	-	Chr1:2137870-2140975	q1	q2	NOTEST	0.0440495	0.00714481	-2.62416	0	1	1	no
AT1G06973	-	Chr1:13657061-13657390	q1	q2	NOTEST	0	0	0	0	1	1	no
AT1G06977	-	Chr1:13700764-13703573	q1	q2	NOTEST	0.261869	0.116453	-1.1691	0	1	1	no
AT1G06980	-	Chr1:2142938-2143977	q1	q2	NOTEST	0	0.0143491	inf	0	1	1	no
AT1G06983	-	Chr1:13838400-13839087	q1	q2	NOTEST	0	0	0	0	1	1	no
AT1G06987	-	Chr1:13857780-13858128	q1	q2	NOTEST	0.0644446	0.308951	2.26125	0	1	1	no
AT1G06990	-	Chr1:2148341-2150152	q1	q2	NOTEST	0.0109079	0	#NAME?	0	1	1	no
AT1G06993	-	Chr1:13872213-13872516	q1	q2	NOTEST	0	0	0	0	1	1	no
AT1G06997	-	Chr1:13987860-13988496	q1	q2	NOTEST	0.026983	0.027644	0.0349146	0	1	1	no
AT1G07000	-	Chr1:2150157-2152541	q1	q2	OK	0.849444	0.571938	-0.57066	-0.74025	0.20175	0.716355	no
AT1G07003	-	Chr1:14041692-14042042	q1	q2	NOTEST	0	0	0	0	1	1	no
AT1G07007	-	Chr1:14113267-14113653	q1	q2	OK	2.61503	6.87872	1.39531	1.53996	0.0106	0.157903	no
AT1G07010	-	Chr1:2152797-2156153	q1	q2	OK	27.8813	29.9776	0.10459	0.24239	0.6726	0.974716	no
AT1G07013	-	Chr1:14155105-14155969	q1	q2	NOTEST	0.317383	0	#NAME?	0	1	1	no
AT1G07017	-	Chr1:14196020-14196685	q1	q2	OK	1.07369	1.00187	-0.0998845	-0.0750274	0.8911	0.992875	no
AT1G07020	-	Chr1:2152797-2156153	q1	q2	OK	32.519	33.1616	0.028229	0.0489738	0.93545	0.995044	no
AT1G07023	-	Chr1:14283370-14283751	q1	q2	NOTEST	0	0.239912	inf	0	1	1	no
AT1G07025	-	Chr1:2157657-2158158	q1	q2	NOTEST	0	0	0	0	1	1	no
AT1G07027	-	Chr1:14285891-14286203	q1	q2	NOTEST	0.0843552	0.278942	1.72541	0	1	1	no
AT1G07030	-	Chr1:2158412-2160818	q1	q2	OK	30.2783	27.7801	-0.124234	-0.395067	0.49425	0.932295	no
AT1G07040	-	Chr1:2160918-2163387	q1	q2	OK	78.5091	88.3669	0.170646	0.593822	0.30185	0.82068	no
AT1G07050	-	Chr1:2163574-2165261	q1	q2	NOTEST	0.014564	0.0740823	2.34672	0	1	1	no
AT1G07060	-	Chr1:2166347-2168397	q1	q2	OK	0.24509	0.390062	0.670392	0.397614	0.40785	0.89314	no
AT1G07070	-	Chr1:2168560-2169957	q1	q2	OK	29.9959	33.0942	0.141813	0.380066	0.50125	0.934	no
AT1G07080	-	Chr1:2169976-2172194	q1	q2	OK	923.401	981.646	0.0882457	0.255016	0.66005	0.972409	no
AT1G07090	-	Chr1:2173951-2175038	q1	q2	OK	19.1704	26.8547	0.486293	1.36405	0.01795	0.218531	no
AT1G07100	-	Chr1:2177884-2177958	q1	q2	NOTEST	0	0	0	0	1	1	no
AT1G07110	-	Chr1:2178021-2184193	q1	q2	OK	14.0823	13.2857	-0.0840044	-0.263945	0.6485	0.971959	no
AT1G07117	-	Chr1:15884799-15885225	q1	q2	NOTEST	0	0.151742	inf	0	1	1	no
AT1G07119	-	Chr1:2184317-2188734	q1	q2	OK	3.17759	3.096	-0.0375271	-0.0306514	0.9586	0.995044	no
AT1G07120	-	Chr1:2184317-2188734	q1	q2	OK	1.15141	1.07506	-0.0989911	-0.0694004	0.9114	0.993657	no
AT1G07123	-	Chr1:15942119-15942437	q1	q2	NOTEST	0.0804201	0	#NAME?	0	1	1	no
AT1G07127	-	Chr1:15943615-15943865	q1	q2	NOTEST	0	0	0	0	1	1	no
AT1G07128	-	Chr1:2184317-2188734	q1	q2	OK	2.83155	3.25014	0.19891	0.188796	0.7288	0.981613	no
AT1G07130	-	Chr1:2184317-2188734	q1	q2	OK	7.83295	7.25392	-0.110795	-0.17455	0.76	0.985709	no
AT1G07133	-	Chr1:15943876-15944259	q1	q2	NOTEST	0	0	0	0	1	1	no
AT1G07135	-	Chr1:2189876-2190784	q1	q2	OK	126.403	71.3957	-0.824122	-2.67241	5e-05	0.00305445	yes
AT1G07140	-	Chr1:2191678-2193836	q1	q2	OK	105.106	105.917	0.0110877	0.0385945	0.9474	0.995044	no
AT1G07143	-	Chr1:16131686-16132318	q1	q2	OK	0.65691	1.78431	1.4416	1.33473	0.02215	0.246221	no
AT1G07147	-	Chr1:16232414-16232773	q1	q2	NOTEST	0	0	0	0	1	1	no
AT1G07150	-	Chr1:2193940-2195996	q1	q2	OK	1.54118	1.33215	-0.210279	-0.314278	0.5885	0.957361	no
AT1G07157	-	Chr1:16401078-16401324	q1	q2	NOTEST	0.363795	0	#NAME?	0	1	1	no
AT1G07160	-	Chr1:2197853-2199773	q1	q2	NOTEST	0.207314	0.0470125	-2.1407	0	1	1	no
AT1G07163	-	Chr1:16408888-16409127	q1	q2	NOTEST	0	0	0	0	1	1	no
AT1G07167	-	Chr1:16416061-16417928	q1	q2	NOTEST	0	0.166051	inf	0	1	1	no
AT1G07170	-	Chr1:2199996-2201272	q1	q2	OK	89.4641	97.151	0.11892	0.35889	0.52875	0.942709	no
AT1G07173	-	Chr1:16416061-16417928	q1	q2	NOTEST	0	0.607103	inf	0	1	1	no
AT1G07175	-	Chr1:2202277-2203366	q1	q2	OK	6.43357	7.90416	0.296991	0.438653	0.43985	0.907061	no
AT1G07177	-	Chr1:16424305-16424564	q1	q2	NOTEST	0	0	0	0	1	1	no
AT1G07180	-	Chr1:2204103-2207099	q1	q2	OK	1.80144	1.99378	0.146352	0.258579	0.6469	0.97153	no
AT1G07183	-	Chr1:16466013-16466321	q1	q2	NOTEST	0	0	0	0	1	1	no
AT1G07187	-	Chr1:16471281-16471983	q1	q2	NOTEST	0.242016	0.22139	-0.128511	0	1	1	no
AT1G07190	-	Chr1:2208012-2208177	q1	q2	OK	0	2.76863	inf	#NAME?	0.02095	0.238946	no
AT1G07193	-	Chr1:16474042-16474313	q1	q2	NOTEST	0	0	0	0	1	1	no
AT1G07197	-	Chr1:16560776-16560998	q1	q2	NOTEST	0	0.23661	inf	0	1	1	no
AT1G07200	-	Chr1:2208476-2212718	q1	q2	OK	3.37303	2.77409	-0.28203	-0.589731	0.30765	0.826512	no
AT1G07210	-	Chr1:2215215-2219649	q1	q2	OK	34.0751	31.3741	-0.119144	-0.36079	0.5288	0.942709	no
AT1G07220	-	Chr1:2215215-2219649	q1	q2	OK	1.6916	1.36893	-0.305337	-0.254949	0.6628	0.973326	no
AT1G07230	-	Chr1:2220180-2223018	q1	q2	OK	30.4544	28.4361	-0.0989258	-0.33176	0.5703	0.952616	no
AT1G07233	-	Chr1:16645543-16646093	q1	q2	NOTEST	0	0	0	0	1	1	no
AT1G07237	-	Chr1:16755831-16756032	q1	q2	NOTEST	0	0.388793	inf	0	1	1	no
AT1G07240	-	Chr1:2223624-2225524	q1	q2	OK	7.60311	6.85799	-0.148803	-0.378915	0.5125	0.937269	no
AT1G07247	-	Chr1:16811344-16811940	q1	q2	NOTEST	0	0	0	0	1	1	no
AT1G07250	-	Chr1:2225758-2229357	q1	q2	OK	11.1546	11.7834	0.0791099	0.131769	0.82015	0.991112	no
AT1G07253	-	Chr1:16811344-16811940	q1	q2	NOTEST	0	0	0	0	1	1	no
AT1G07257	-	Chr1:16812745-16812944	q1	q2	NOTEST	0.392178	0	#NAME?	0	1	1	no
AT1G07260	-	Chr1:2225758-2229357	q1	q2	OK	24.4823	34.5756	0.498017	1.35919	0.0194	0.228352	no
AT1G07263	-	Chr1:16817047-16817318	q1	q2	NOTEST	0.367084	0	#NAME?	0	1	1	no
AT1G07267	-	Chr1:16817809-16818214	q1	q2	OK	0.594897	0.741121	0.31707	0.208541	0.72295	0.980904	no
AT1G07270	-	Chr1:2229443-2233017	q1	q2	OK	1.34372	0.616438	-1.12421	-1.49417	0.01215	0.172267	no
AT1G07273	-	Chr1:16992569-16992951	q1	q2	NOTEST	0	0.066373	inf	0	1	1	no
AT1G07277	-	Chr1:16992569-16992951	q1	q2	NOTEST	0	0.295346	inf	0	1	1	no
AT1G07280	-	Chr1:2238016-2241471	q1	q2	OK	81.0157	75.8694	-0.0946822	-0.326982	0.5735	0.952616	no
AT1G07287	-	Chr1:17012775-17013059	q1	q2	NOTEST	0	0	0	0	1	1	no
AT1G07290	-	Chr1:2242011-2244992	q1	q2	OK	6.43979	5.2927	-0.28301	-0.686034	0.23145	0.748721	no
AT1G07293	-	Chr1:17091838-17092082	q1	q2	NOTEST	0	0.210273	inf	0	1	1	no
AT1G07297	-	Chr1:17093277-17093560	q1	q2	NOTEST	0	0	0	0	1	1	no
AT1G07300	-	Chr1:2245692-2248961	q1	q2	OK	3.0077	5.31321	0.820922	0.383276	0.54655	0.947075	no
AT1G07303	-	Chr1:17095507-17095712	q1	q2	OK	0.290618	0.887161	1.61007	1.22099	0.3537	0.858277	no
AT1G07310	-	Chr1:2245692-2248961	q1	q2	OK	86.2609	86.8715	0.0101757	0.0347966	0.95045	0.995044	no
AT1G07313	-	Chr1:17159422-17159704	q1	q2	OK	0.953542	0.474598	-1.00659	-0.511942	0.3426	0.851002	no
AT1G07317	-	Chr1:17278481-17278759	q1	q2	NOTEST	0.369634	0	#NAME?	0	1	1	no
AT1G07320	-	Chr1:2248966-2250529	q1	q2	OK	73.27	81.0316	0.145261	0.493059	0.39355	0.885756	no
AT1G07323	-	Chr1:17295587-17296007	q1	q2	OK	52.8438	50.9373	-0.0530114	-0.132898	0.81175	0.989989	no
AT1G07327	-	Chr1:17312832-17313395	q1	q2	OK	5.02666	4.991	-0.0102718	-0.0100571	0.9784	0.996392	no
AT1G07330	-	Chr1:2250919-2254036	q1	q2	NOTEST	0.0578714	0.00816448	-2.82542	0	1	1	no
AT1G07333	-	Chr1:17313889-17314236	q1	q2	OK	1.19701	2.1751	0.861646	0.667418	0.2621	0.777978	no
AT1G07337	-	Chr1:17314500-17315180	q1	q2	OK	0.302511	0.509258	0.75141	0.307886	0.68545	0.97672	no
AT1G07340	-	Chr1:2254821-2256850	q1	q2	NOTEST	0	0	0	0	1	1	no
AT1G07343	-	Chr1:17314500-17315180	q1	q2	OK	11.4757	8.51162	-0.43108	-0.418306	0.46395	0.91999	no
AT1G07347	-	Chr1:17341892-17342151	q1	q2	NOTEST	0	0	0	0	1	1	no
AT1G07350	-	Chr1:2257383-2260187	q1	q2	OK	26.3765	24.5386	-0.104199	-0.319197	0.57945	0.954026	no
AT1G07353	-	Chr1:17348022-17348579	q1	q2	NOTEST	0	0	0	0	1	1	no
AT1G07360	-	Chr1:2260316-2262923	q1	q2	OK	52.7996	46.1294	-0.194839	-0.667122	0.24335	0.76045	no
AT1G07367	-	Chr1:17388988-17389500	q1	q2	OK	0.0313344	0.861362	4.7808	1.38622	0.1407	0.626329	no
AT1G07370	-	Chr1:2263036-2264553	q1	q2	OK	23.267	15.6872	-0.568696	-1.50399	0.0099	0.151195	no
AT1G07373	-	Chr1:17392373-17393026	q1	q2	NOTEST	0.0259681	0.169718	2.70833	0	1	1	no
AT1G07380	-	Chr1:2264633-2269121	q1	q2	OK	19.0927	17.8822	-0.0944983	-0.303259	0.5961	0.959643	no
AT1G07383	-	Chr1:17441717-17442062	q1	q2	NOTEST	0.0661667	0	#NAME?	0	1	1	no
AT1G07390	-	Chr1:2269621-2274901	q1	q2	OK	0.434077	0.437637	0.0117837	0.0152663	0.9761	0.996392	no
AT1G07393	-	Chr1:17483904-17483957	q1	q2	OK	251.744	144.364	-0.802244	-0.527433	0.49055	0.931823	no
AT1G07397	-	Chr1:17498908-17499296	q1	q2	NOTEST	0	0	0	0	1	1	no
AT1G07400	-	Chr1:2274925-2275783	q1	q2	OK	31.7104	19.12	-0.729877	-1.7373	0.00375	0.0810087	no
AT1G07407	-	Chr1:17498908-17499296	q1	q2	NOTEST	0	0	0	0	1	1	no
AT1G07410	-	Chr1:2276029-2277524	q1	q2	OK	7.2554	7.84202	0.11217	0.246816	0.66475	0.973555	no
AT1G07413	-	Chr1:17580476-17580758	q1	q2	OK	0	0.562562	inf	#NAME?	0.0142	0.188603	no
AT1G07417	-	Chr1:17588214-17588726	q1	q2	NOTEST	0	0	0	0	1	1	no
AT1G07420	-	Chr1:2277554-2280502	q1	q2	OK	87.1121	98.2013	0.17287	0.603445	0.3012	0.820104	no
AT1G07423	-	Chr1:17588214-17588726	q1	q2	NOTEST	0	0	0	0	1	1	no
AT1G07430	-	Chr1:2280745-2282828	q1	q2	OK	0.49431	0.141144	-1.80825	-1.6473	0.0065	0.116463	no
AT1G07433	-	Chr1:17589273-17589513	q1	q2	OK	0	0.901355	inf	#NAME?	0.09465	0.531377	no
AT1G07437	-	Chr1:17589273-17589513	q1	q2	NOTEST	0	5.41358e-05	inf	0	1	1	no
AT1G07440	-	Chr1:2286184-2287791	q1	q2	OK	1.65835	2.13742	0.366119	0.513024	0.36965	0.869414	no
AT1G07447	-	Chr1:17604717-17605176	q1	q2	NOTEST	0.184852	0.161999	-0.19038	0	1	1	no
AT1G07450	-	Chr1:2287925-2289336	q1	q2	OK	2.22204	1.39087	-0.6759	-0.881025	0.13075	0.608263	no
AT1G07453	-	Chr1:17670443-17670827	q1	q2	NOTEST	0	0	0	0	1	1	no
AT1G07457	-	Chr1:17695288-17696075	q1	q2	NOTEST	0.0925678	6.18359e-06	-13.8698	0	1	1	no
AT1G07460	-	Chr1:2289958-2291101	q1	q2	NOTEST	0	0	0	0	1	1	no
AT1G07463	-	Chr1:17695288-17696075	q1	q2	NOTEST	0.0143206	0.281263	4.29576	0	1	1	no
AT1G07467	-	Chr1:17762829-17763370	q1	q2	NOTEST	0.0562156	0	#NAME?	0	1	1	no
AT1G07470	-	Chr1:2291368-2294558	q1	q2	OK	10.673	9.87696	-0.111833	-0.286924	0.6078	0.962928	no
AT1G07473	-	Chr1:2294565-2295489	q1	q2	OK	73.517	63.4451	-0.21257	-0.69359	0.22615	0.743136	no
AT1G07476	-	Chr1:2295552-2299544	q1	q2	OK	31.1564	19.3993	-0.683519	-1.22464	0.04215	0.35174	no
AT1G07477	-	Chr1:17766737-17773518	q1	q2	OK	0.761527	0.893443	0.23048	0.0775742	0.9058	0.993657	no
AT1G07480	-	Chr1:2295552-2299544	q1	q2	OK	13.1435	12.931	-0.0235175	-0.0521237	0.92985	0.993874	no
AT1G07483	-	Chr1:17837967-17838579	q1	q2	OK	2.48401	3.02728	0.285354	0.216058	0.7739	0.987693	no
AT1G07485	-	Chr1:2301374-2302121	q1	q2	NOTEST	0.256565	0	#NAME?	0	1	1	no
AT1G07487	-	Chr1:17910778-17913344	q1	q2	NOTEST	0	0	0	0	1	1	no
AT1G07490	-	Chr1:2301374-2302121	q1	q2	NOTEST	0.0828251	0.207095	1.32215	0	1	1	no
AT1G07493	-	Chr1:17961497-17961772	q1	q2	NOTEST	0	0	0	0	1	1	no
AT1G07497	-	Chr1:17964761-17964989	q1	q2	NOTEST	0	0	0	0	1	1	no
AT1G07500	-	Chr1:2304434-2312399	q1	q2	OK	0.535257	0	#NAME?	#NAME?	0.18385	0.694287	no
AT1G07503	-	Chr1:18031953-18032156	q1	q2	NOTEST	0	0	0	0	1	1	no
AT1G07507	-	Chr1:18079155-18079354	q1	q2	NOTEST	0	0	0	0	1	1	no
AT1G07510	-	Chr1:2304434-2312399	q1	q2	OK	7.92832	6.42106	-0.304202	-0.993272	0.08625	0.510534	no
AT1G07513	-	Chr1:18112452-18117833	q1	q2	OK	3.18892	4.99386	0.647087	0.273875	0.77955	0.987693	no
AT1G07517	-	Chr1:18112452-18117833	q1	q2	NOTEST	0.0565049	0.11352	1.0065	0	1	1	no
AT1G07520	-	Chr1:2304434-2312399	q1	q2	NOTEST	0.0217286	0	#NAME?	0	1	1	no
AT1G07523	-	Chr1:18127989-18128287	q1	q2	NOTEST	0.09497	0.199882	1.0736	0	1	1	no
AT1G07527	-	Chr1:18128523-18131678	q1	q2	NOTEST	0	0.234829	inf	0	1	1	no
AT1G07530	-	Chr1:2313580-2316507	q1	q2	OK	10.761	10.2439	-0.0710474	-0.214326	0.7096	0.979499	no
AT1G07533	-	Chr1:18190469-18190733	q1	q2	NOTEST	0	0	0	0	1	1	no
AT1G07537	-	Chr1:18220532-18224325	q1	q2	NOTEST	0	0.803601	inf	0	1	1	no
AT1G07540	-	Chr1:2318142-2321961	q1	q2	OK	1.61938	2.92429	0.852643	1.62185	0.00575	0.107614	no
AT1G07543	-	Chr1:18264943-18269465	q1	q2	OK	1.49621	3.84386	1.36124	0.180869	0.528	0.942709	no
AT1G07547	-	Chr1:18264943-18269465	q1	q2	OK	0.15921	0.427141	1.42378	0.229553	0.5517	0.949375	no
AT1G07550	-	Chr1:2322542-2326570	q1	q2	NOTEST	0.00363806	0	#NAME?	0	1	1	no
AT1G07553	-	Chr1:18272728-18273115	q1	q2	NOTEST	0	0	0	0	1	1	no
AT1G07557	-	Chr1:18272728-18273115	q1	q2	NOTEST	0	0	0	0	1	1	no
AT1G07560	-	Chr1:2327314-2333767	q1	q2	NOTEST	0	0	0	0	1	1	no
AT1G07563	-	Chr1:18332428-18337520	q1	q2	OK	0.327784	1.3285	2.01898	0.500106	0.41245	0.895205	no
AT1G07567	-	Chr1:18332428-18337520	q1	q2	OK	3.56487	2.77154	-0.363161	-0.140094	0.8542	0.992875	no
AT1G07570	-	Chr1:2327314-2333767	q1	q2	OK	15.0449	12.5254	-0.264408	-0.75075	0.1939	0.7072	no
AT1G07573	-	Chr1:18363685-18363933	q1	q2	NOTEST	0	0	0	0	1	1	no
AT1G07580	-	Chr1:2334821-2334894	q1	q2	NOTEST	0	0	0	0	1	1	no
AT1G07583	-	Chr1:18398886-18399127	q1	q2	NOTEST	0	0	0	0	1	1	no
AT1G07587	-	Chr1:18400002-18405681	q1	q2	OK	1.42721	1.60527	0.169617	0.0618948	0.92635	0.993874	no
AT1G07590	-	Chr1:2336476-2339391	q1	q2	OK	39.9	51.4218	0.36599	1.13703	0.0463	0.372626	no
AT1G07593	-	Chr1:18428008-18428096	q1	q2	NOTEST	0	0	0	0	1	1	no
AT1G07597	-	Chr1:18434870-18435182	q1	q2	OK	0.42068	0.549081	0.384296	0.278576	0.76835	0.987239	no
AT1G07600	-	Chr1:2336476-2339391	q1	q2	OK	1845.85	2332.05	0.337317	0.444474	0.4407	0.907554	no
AT1G07603	-	Chr1:18517585-18521781	q1	q2	OK	0.35295	0.330832	-0.0933666	-0.00399993	0.94975	0.995044	no
AT1G07607	-	Chr1:18517585-18521781	q1	q2	OK	0.756111	0.8755	0.211509	0.0146404	0.88545	0.992875	no
AT1G07610	-	Chr1:2341446-2342148	q1	q2	OK	4.58785	2.84391	-0.689941	-0.889238	0.1225	0.594649	no
AT1G07615	-	Chr1:2342197-2344314	q1	q2	OK	3.33681	2.21506	-0.591122	-1.07136	0.06355	0.441249	no
AT1G07617	-	Chr1:18634832-18635371	q1	q2	NOTEST	0	0	0	0	1	1	no
AT1G07620	-	Chr1:2344389-2346889	q1	q2	OK	0.993388	0.882706	-0.170424	-0.237551	0.67395	0.975106	no
AT1G07623	-	Chr1:18640822-18641311	q1	q2	NOTEST	0	0	0	0	1	1	no
AT1G07627	-	Chr1:18641823-18642377	q1	q2	NOTEST	0.187152	0.0543306	-1.78438	0	1	1	no
AT1G07630	-	Chr1:2348914-2351799	q1	q2	OK	9.32965	8.25949	-0.175771	-0.504291	0.3859	0.881484	no
AT1G07637	-	Chr1:18685768-18690503	q1	q2	OK	0	0.728317	inf	#NAME?	0.15855	0.656508	no
AT1G07640	-	Chr1:2353030-2356413	q1	q2	OK	0.337659	0.249129	-0.438675	-0.491832	0.39165	0.884363	no
AT1G07645	-	Chr1:2367436-2368436	q1	q2	NOTEST	0.12058	0.0201875	-2.57846	0	1	1	no
AT1G07647	-	Chr1:18724189-18728369	q1	q2	OK	0.667845	0.224765	-1.5711	-0.132005	0.5674	0.95248	no
AT1G07650	-	Chr1:2359110-2366736	q1	q2	OK	1.39755	1.55848	0.157241	0.277569	0.63065	0.967595	no
AT1G07653	-	Chr1:18724189-18728369	q1	q2	NOTEST	0.37988	0.418938	0.141193	0	1	1	no
AT1G07657	-	Chr1:18755729-18756041	q1	q2	NOTEST	0.083807	0.105802	0.336226	0	1	1	no
AT1G07660	-	Chr1:2368832-2369735	q1	q2	OK	67.2041	68.6266	0.0302176	0.094466	0.8708	0.992875	no
AT1G07663	-	Chr1:18770936-18774759	q1	q2	NOTEST	0	0	0	0	1	1	no
AT1G07667	-	Chr1:18781763-18787802	q1	q2	NOTEST	0	0	0	0	1	1	no
AT1G07670	-	Chr1:2370019-2374607	q1	q2	OK	13.3652	10.3765	-0.365171	-1.17526	0.03675	0.328802	no
AT1G07673	-	Chr1:18794133-18794585	q1	q2	NOTEST	0	0	0	0	1	1	no
AT1G07680	-	Chr1:2376011-2377186	q1	q2	NOTEST	0.0570366	0.0765589	0.424682	0	1	1	no
AT1G07683	-	Chr1:18813669-18814351	q1	q2	OK	0.945951	0.602426	-0.650982	-0.57369	0.30585	0.824801	no
AT1G07690	-	Chr1:2377975-2379207	q1	q2	NOTEST	0.23074	0.144682	-0.673377	0	1	1	no
AT1G07693	-	Chr1:18866196-18869933	q1	q2	OK	1.80452	1.9176	0.0876883	0.0128501	0.9544	0.995044	no
AT1G07697	-	Chr1:18866196-18869933	q1	q2	NOTEST	0.0514492	0.0563468	0.131185	0	1	1	no
AT1G07700	-	Chr1:2379594-2381390	q1	q2	OK	37.5098	41.6724	0.151823	0.481159	0.4051	0.891194	no
AT1G07702	-	Chr1:2381554-2386157	q1	q2	NOTEST	0	0	0	0	1	1	no
AT1G07703	-	Chr1:18876809-18880012	q1	q2	OK	0.532636	1.20163	1.17377	0.198224	0.5907	0.957565	no
AT1G07705	-	Chr1:2381554-2386157	q1	q2	OK	7.50473	7.00474	-0.0994682	-0.271378	0.63885	0.969554	no
AT1G07707	-	Chr1:18880111-18884809	q1	q2	NOTEST	0	0.0393028	inf	0	1	1	no
AT1G07710	-	Chr1:2386163-2388350	q1	q2	OK	0.382764	0.145105	-1.39936	-1.15676	0.05505	0.410472	no
AT1G07717	-	Chr1:18956275-18956542	q1	q2	NOTEST	0	0	0	0	1	1	no
AT1G07720	-	Chr1:2390530-2392628	q1	q2	OK	5.88846	10.1586	0.786738	1.97319	0.00045	0.01785	yes
AT1G07723	-	Chr1:18956706-18956925	q1	q2	NOTEST	0	0	0	0	1	1	no
AT1G07725	-	Chr1:2394800-2397399	q1	q2	NOTEST	0	0.042272	inf	0	1	1	no
AT1G07728	-	Chr1:2394800-2397399	q1	q2	OK	7.77032	7.53594	-0.0441859	-0.120009	0.83975	0.992686	no
AT1G07730	-	Chr1:2397441-2400508	q1	q2	NOTEST	0.125725	0.0779183	-0.690236	0	1	1	no
AT1G07733	-	Chr1:19050297-19053731	q1	q2	OK	32.3122	31.3425	-0.0439568	-0.00929056	0.98015	0.996392	no
AT1G07737	-	Chr1:19050297-19053731	q1	q2	OK	2533.36	3021.92	0.254416	0.412236	0.47465	0.923342	no
AT1G07740	-	Chr1:2397441-2400508	q1	q2	OK	2.30616	2.42702	0.0736884	0.151655	0.7919	0.98877	no
AT1G07743	-	Chr1:19050297-19053731	q1	q2	OK	3.7216	7.44164	0.999699	0.268149	0.6065	0.962536	no
AT1G07745	-	Chr1:2400588-2402942	q1	q2	OK	8.95553	10.3852	0.213677	0.517397	0.36265	0.864464	no
AT1G07747	-	Chr1:2403557-2403845	q1	q2	NOTEST	0.104036	0	#NAME?	0	1	1	no
AT1G07750	-	Chr1:2403991-2406049	q1	q2	OK	429.735	419.489	-0.0348149	-0.109053	0.84655	0.992686	no
AT1G07753	-	Chr1:19115556-19119382	q1	q2	OK	0.495267	0.355321	-0.479084	-0.134059	0.84615	0.992686	no
AT1G07757	-	Chr1:19125582-19135630	q1	q2	NOTEST	0	0	0	0	1	1	no
AT1G07760	-	Chr1:2406833-2406905	q1	q2	NOTEST	0	0	0	0	1	1	no
AT1G07763	-	Chr1:19171731-19171968	q1	q2	NOTEST	0	0	0	0	1	1	no
AT1G07767	-	Chr1:19232478-19232748	q1	q2	NOTEST	0	0	0	0	1	1	no
AT1G07770	-	Chr1:2407410-2409791	q1	q2	OK	133.667	150.403	0.170182	0.567163	0.3205	0.835541	no
AT1G07773	-	Chr1:19303124-19303441	q1	q2	NOTEST	0	0	0	0	1	1	no
AT1G07777	-	Chr1:19354521-19354861	q1	q2	NOTEST	0	0	0	0	1	1	no
AT1G07780	-	Chr1:2409864-2412777	q1	q2	OK	1.173	1.40208	0.257361	0.331471	0.5358	0.944968	no
AT1G07783	-	Chr1:19373686-19374402	q1	q2	NOTEST	0.0744652	0	#NAME?	0	1	1	no
AT1G07787	-	Chr1:19428078-19428380	q1	q2	NOTEST	0	0.0965118	inf	0	1	1	no
AT1G07790	-	Chr1:2412937-2413790	q1	q2	OK	48.2711	41.7288	-0.210118	-0.637733	0.26655	0.783064	no
AT1G07793	-	Chr1:19430504-19431010	q1	q2	NOTEST	0	0.0477222	inf	0	1	1	no
AT1G07795	-	Chr1:2414142-2414967	q1	q2	OK	1.34311	1.49004	0.149774	0.167407	0.7753	0.987693	no
AT1G07800	-	Chr1:2415040-2415970	q1	q2	NOTEST	0	0.0138395	inf	0	1	1	no
AT1G07803	-	Chr1:19488754-19491650	q1	q2	OK	39.6831	47.5492	0.260897	0.309145	0.5882	0.957361	no
AT1G07807	-	Chr1:19559879-19565272	q1	q2	NOTEST	0.255336	0.280404	0.135112	0	1	1	no
AT1G07810	-	Chr1:2416177-2420829	q1	q2	OK	9.2834	9.17394	-0.0171109	-0.0528464	0.9276	0.993874	no
AT1G07813	-	Chr1:19568587-19572204	q1	q2	OK	1.83148	3.51467	0.940378	0.254667	0.66845	0.974395	no
AT1G07820	-	Chr1:2421088-2422066	q1	q2	OK	78.1899	61.7407	-0.340761	-1.09718	0.0544	0.407396	no
AT1G07823	-	Chr1:19587602-19590281	q1	q2	NOTEST	0	0.0324517	inf	0	1	1	no
AT1G07827	-	Chr1:19596398-19596476	q1	q2	NOTEST	0	0	0	0	1	1	no
AT1G07830	-	Chr1:2422125-2423803	q1	q2	OK	22.2591	20.0939	-0.147639	-0.418351	0.4699	0.922371	no
AT1G07833	-	Chr1:19600226-19600467	q1	q2	NOTEST	0	0	0	0	1	1	no
AT1G07837	-	Chr1:19612686-19612959	q1	q2	NOTEST	0.241251	0.278233	0.205759	0	1	1	no
AT1G07840	-	Chr1:2424044-2432091	q1	q2	OK	22.69	22.5736	-0.0074205	-0.00923561	0.9874	0.996647	no
AT1G07843	-	Chr1:19699158-19699526	q1	q2	NOTEST	0	0.0602878	inf	0	1	1	no
AT1G07847	-	Chr1:19708010-19711081	q1	q2	OK	17.0853	7.60248	-1.16821	-0.565068	0.4469	0.911014	no
AT1G07850	-	Chr1:2424044-2432091	q1	q2	NOTEST	0.103536	0.0689719	-0.586051	0	1	1	no
AT1G07853	-	Chr1:19783184-19789150	q1	q2	OK	8.68492	11.9535	0.460853	0.285099	0.64555	0.971132	no
AT1G07857	-	Chr1:19796559-19796897	q1	q2	NOTEST	0	0	0	0	1	1	no
AT1G07860	-	Chr1:2424044-2432091	q1	q2	OK	1.83971	1.46722	-0.326391	-0.0507753	0.84265	0.992686	no
AT1G07863	-	Chr1:19796559-19796897	q1	q2	NOTEST	0	0.195372	inf	0	1	1	no
AT1G07870	-	Chr1:2424044-2432091	q1	q2	OK	108.856	102.665	-0.0844754	-0.270076	0.6437	0.970689	no
AT1G07873	-	Chr1:19820004-19820432	q1	q2	NOTEST	0.0837938	0	#NAME?	0	1	1	no
AT1G07877	-	Chr1:19924659-19931494	q1	q2	NOTEST	0	0.278812	inf	0	1	1	no
AT1G07880	-	Chr1:2433895-2436861	q1	q2	OK	1.82269	1.94958	0.0970936	0.152109	0.7908	0.988476	no
AT1G07883	-	Chr1:19958379-19961827	q1	q2	NOTEST	0	0	0	0	1	1	no
AT1G07885	-	Chr1:2433895-2436861	q1	q2	NOTEST	0.0318537	0.122009	1.93746	0	1	1	no
AT1G07887	-	Chr1:19963046-19969757	q1	q2	OK	1.1238	1.69793	0.595395	0.143092	0.74305	0.982726	no
AT1G07890	-	Chr1:2437280-2439665	q1	q2	OK	318.32	249.349	-0.352314	-1.19064	0.03875	0.337742	no
AT1G07893	-	Chr1:19963046-19969757	q1	q2	OK	10.048	3.61935	-1.4731	-0.576104	0.34345	0.851944	no
AT1G07897	-	Chr1:19981384-19981565	q1	q2	OK	24.8008	30.3838	0.292915	0.248766	0.67235	0.974563	no
AT1G07900	-	Chr1:2442569-2443746	q1	q2	NOTEST	0	0	0	0	1	1	no
AT1G07901	-	Chr1:2443917-2445140	q1	q2	OK	70.7571	75.1193	0.0863096	0.0718716	0.9015	0.993657	no
AT1G07902	-	Chr1:2443917-2445140	q1	q2	OK	8.55808	9.35139	0.127895	0.187559	0.7435	0.982726	no
AT1G07903	-	Chr1:19981627-19981813	q1	q2	OK	6.46047	15.1115	1.22594	0.262579	0.6505	0.971959	no
AT1G07907	-	Chr1:19982613-19982926	q1	q2	NOTEST	0	0	0	0	1	1	no
AT1G07910	-	Chr1:2445436-2454645	q1	q2	OK	1.68026	0.92649	-0.858838	-1.63299	0.00515	0.100022	no
AT1G07913	-	Chr1:20007959-20008159	q1	q2	NOTEST	0	0	0	0	1	1	no
AT1G07917	-	Chr1:20010404-20011084	q1	q2	NOTEST	0	0	0	0	1	1	no
AT1G07920	-	Chr1:2454770-2457321	q1	q2	OK	115.195	107.014	-0.106279	-0.367864	0.51515	0.937701	no
AT1G07923	-	Chr1:20018633-20019086	q1	q2	NOTEST	0	0	0	0	1	1	no
AT1G07927	-	Chr1:20018633-20019086	q1	q2	NOTEST	0	0	0	0	1	1	no
AT1G07930	-	Chr1:2458183-2460817	q1	q2	OK	64.202	58.6061	-0.131569	-0.44874	0.4324	0.90371	no
AT1G07933	-	Chr1:20052392-20056396	q1	q2	NOTEST	0.182573	0.154081	-0.24478	0	1	1	no
AT1G07937	-	Chr1:20093469-20093717	q1	q2	NOTEST	0	0	0	0	1	1	no
AT1G07940	-	Chr1:2462948-2465545	q1	q2	OK	68.9135	63.2979	-0.122629	-0.425719	0.4606	0.919647	no
AT1G07943	-	Chr1:20215394-20219452	q1	q2	OK	0.928955	0.910181	-0.0294542	-0.00626128	0.96295	0.995043	no
AT1G07947	-	Chr1:20226799-20227155	q1	q2	NOTEST	0.0612201	0	#NAME?	0	1	1	no
AT1G07950	-	Chr1:2465728-2472806	q1	q2	OK	24.3167	31.3941	0.368549	0.592847	0.3074	0.826512	no
AT1G07957	-	Chr1:20259546-20262266	q1	q2	NOTEST	0	4.98276	inf	0	1	1	no
AT1G07960	-	Chr1:2465728-2472806	q1	q2	OK	52.7297	60.2717	0.192865	0.453673	0.43055	0.902226	no
AT1G07963	-	Chr1:20273566-20277981	q1	q2	NOTEST	1.22432	0	#NAME?	0	1	1	no
AT1G07967	-	Chr1:20290555-20297236	q1	q2	NOTEST	0.0858993	0	#NAME?	0	1	1	no
AT1G07970	-	Chr1:2465728-2472806	q1	q2	OK	8.24949	7.12125	-0.212173	-0.320824	0.5746	0.953154	no
AT1G07973	-	Chr1:20321399-20321957	q1	q2	NOTEST	0	0	0	0	1	1	no
AT1G07977	-	Chr1:20412148-20412497	q1	q2	NOTEST	0	0	0	0	1	1	no
AT1G07980	-	Chr1:2473164-2475128	q1	q2	OK	18.9914	20.6134	0.118243	0.337514	0.55385	0.949424	no
AT1G07983	-	Chr1:20413011-20415287	q1	q2	OK	74.9264	57.2058	-0.389314	-0.376904	0.50815	0.9363	no
AT1G07985	-	Chr1:2475225-2476167	q1	q2	NOTEST	0.181286	0.061623	-1.55673	0	1	1	no
AT1G07987	-	Chr1:20416769-20421156	q1	q2	NOTEST	0.0910162	0	#NAME?	0	1	1	no
AT1G07990	-	Chr1:2476952-2483196	q1	q2	OK	7.00185	6.68561	-0.0666752	-0.190216	0.7403	0.982486	no
AT1G07993	-	Chr1:20439382-20444066	q1	q2	NOTEST	0.0588893	0.062169	0.0781915	0	1	1	no
AT1G07997	-	Chr1:20439382-20444066	q1	q2	NOTEST	0	0	0	0	1	1	no
AT1G08000	-	Chr1:2483239-2485726	q1	q2	OK	9.17215	8.48187	-0.112878	-0.284857	0.6151	0.96359	no
AT1G08003	-	Chr1:20451082-20454266	q1	q2	OK	336.072	350.798	0.0618701	0.0584889	0.91885	0.993874	no
AT1G08005	-	Chr1:2483239-2485726	q1	q2	NOTEST	0	0	0	0	1	1	no
AT1G08007	-	Chr1:20481647-20485135	q1	q2	NOTEST	0	0.000176548	inf	0	1	1	no
AT1G08010	-	Chr1:2485847-2488085	q1	q2	OK	45.6841	39.8001	-0.198921	-0.64796	0.2639	0.780021	no
AT1G08013	-	Chr1:20493113-20493595	q1	q2	OK	4.31812	6.83348	0.662217	0.874641	0.1262	0.601825	no
AT1G08017	-	Chr1:20495105-20495793	q1	q2	OK	0.33907	0.489658	0.530192	0.34499	0.7058	0.979499	no
AT1G08023	-	Chr1:20495105-20495793	q1	q2	NOTEST	0.164689	0.00337854	-5.6072	0	1	1	no
AT1G08027	-	Chr1:20496760-20497288	q1	q2	NOTEST	0	0	0	0	1	1	no
AT1G08030	-	Chr1:2489408-2493327	q1	q2	OK	6.44974	6.60954	0.0353077	0.0881231	0.8784	0.992875	no
AT1G08033	-	Chr1:20582296-20582564	q1	q2	OK	0.252607	0.605506	1.26125	0.94783	0.4987	0.933801	no
AT1G08035	-	Chr1:2494401-2498764	q1	q2	OK	4.55682	3.61873	-0.332545	-0.20339	0.79075	0.988476	no
AT1G08037	-	Chr1:20588318-20593000	q1	q2	OK	7.6735	5.18477	-0.565604	-0.454323	0.44565	0.910021	no
AT1G08040	-	Chr1:2494401-2498764	q1	q2	OK	30.6089	28.4857	-0.103711	-0.326448	0.5708	0.952616	no
AT1G08043	-	Chr1:20617312-20620146	q1	q2	OK	4.93333	6.44749	0.386177	0.209542	0.71755	0.980431	no
AT1G08047	-	Chr1:20617312-20620146	q1	q2	OK	0.928545	1.27583	0.458395	0.0607048	0.77865	0.987693	no
AT1G08050	-	Chr1:2498793-2501581	q1	q2	OK	2.39558	2.0908	-0.196324	-0.386905	0.49685	0.93311	no
AT1G08057	-	Chr1:20745121-20745419	q1	q2	NOTEST	0	0	0	0	1	1	no
AT1G08060	-	Chr1:2501703-2511084	q1	q2	OK	2.47072	2.05396	-0.266521	-0.700407	0.2201	0.735823	no
AT1G08063	-	Chr1:20796339-20798938	q1	q2	NOTEST	0.119438	0	#NAME?	0	1	1	no
AT1G08065	-	Chr1:2511646-2513454	q1	q2	NOTEST	0	0	0	0	1	1	no
AT1G08070	-	Chr1:2514149-2516620	q1	q2	OK	0.583166	0.46409	-0.329501	-0.404321	0.4652	0.920165	no
AT1G08073	-	Chr1:20879899-20893268	q1	q2	NOTEST	0.00280135	0	#NAME?	0	1	1	no
AT1G08077	-	Chr1:20926164-20926446	q1	q2	OK	0.245101	0.635058	1.37351	0.897925	0.4281	0.901482	no
AT1G08080	-	Chr1:2516990-2518611	q1	q2	NOTEST	0.0131741	0	#NAME?	0	1	1	no
AT1G08087	-	Chr1:20944135-20949281	q1	q2	NOTEST	0.0184722	0.14634	2.9859	0	1	1	no
AT1G08090	-	Chr1:2524022-2526322	q1	q2	NOTEST	0	0.0062954	inf	0	1	1	no
AT1G08093	-	Chr1:21051657-21051960	q1	q2	NOTEST	0	0	0	0	1	1	no
AT1G08097	-	Chr1:21051657-21051960	q1	q2	NOTEST	0	0	0	0	1	1	no
AT1G08100	-	Chr1:2527169-2529120	q1	q2	NOTEST	0.0127147	0.0369695	1.53984	0	1	1	no
AT1G08103	-	Chr1:21052298-21053178	q1	q2	NOTEST	0.0402871	0.095367	1.24317	0	1	1	no
AT1G08105	-	Chr1:2531694-2534786	q1	q2	NOTEST	0	0.00415915	inf	0	1	1	no
AT1G08107	-	Chr1:21052298-21053178	q1	q2	NOTEST	0	7.4911	inf	0	1	1	no
AT1G08110	-	Chr1:2535250-2537932	q1	q2	OK	122.797	129.088	0.0720733	0.248905	0.6665	0.973828	no
AT1G08113	-	Chr1:21052298-21053178	q1	q2	NOTEST	0	0	0	0	1	1	no
AT1G08115	-	Chr1:2538073-2538238	q1	q2	NOTEST	1.80047	0	#NAME?	0	1	1	no
AT1G08117	-	Chr1:21052298-21053178	q1	q2	NOTEST	0	0	0	0	1	1	no
AT1G08120	-	Chr1:2538614-2542362	q1	q2	OK	0.265545	0.76621	1.52878	0.4955	0.47245	0.923084	no
AT1G08123	-	Chr1:21052298-21053178	q1	q2	NOTEST	0	0	0	0	1	1	no
AT1G08125	-	Chr1:2538614-2542362	q1	q2	OK	29.0019	28.4247	-0.0289987	-0.0879531	0.8752	0.992875	no
AT1G08127	-	Chr1:21060491-21060729	q1	q2	NOTEST	0	0	0	0	1	1	no
AT1G08130	-	Chr1:2542662-2547946	q1	q2	OK	18.5263	14.085	-0.395414	-1.26939	0.0263	0.271943	no
AT1G08133	-	Chr1:21262038-21262657	q1	q2	NOTEST	0	0.332149	inf	0	1	1	no
AT1G08135	-	Chr1:2548495-2551544	q1	q2	NOTEST	0.00454204	0.00780846	0.781698	0	1	1	no
AT1G08137	-	Chr1:21262038-21262657	q1	q2	NOTEST	0.0644446	0.0476333	-0.436088	0	1	1	no
AT1G08140	-	Chr1:2551934-2555229	q1	q2	NOTEST	0.133804	0.00448327	-4.89942	0	1	1	no
AT1G08143	-	Chr1:21267219-21267467	q1	q2	NOTEST	0.15858	0.159644	0.00964467	0	1	1	no
AT1G08147	-	Chr1:21268097-21268414	q1	q2	NOTEST	0	0	0	0	1	1	no
AT1G08150	-	Chr1:2556190-2559228	q1	q2	NOTEST	0.0425547	0.00866145	-2.29664	0	1	1	no
AT1G08153	-	Chr1:21319145-21319482	q1	q2	OK	0.487357	1.03703	1.0894	0.728189	0.2874	0.805981	no
AT1G08160	-	Chr1:2559412-2560432	q1	q2	NOTEST	0	0	0	0	1	1	no
AT1G08165	-	Chr1:2561448-2562316	q1	q2	NOTEST	0.0573907	0	#NAME?	0	1	1	no
AT1G08170	-	Chr1:2562768-2563706	q1	q2	NOTEST	0.0159255	0.0273784	0.781698	0	1	1	no
AT1G08173	-	Chr1:21376425-21376913	q1	q2	OK	0.441576	1.18655	1.42603	0.960235	0.1003	0.544966	no
AT1G08177	-	Chr1:21407276-21407477	q1	q2	NOTEST	0	0	0	0	1	1	no
AT1G08180	-	Chr1:2564360-2565318	q1	q2	OK	0.697982	1.1068	0.665129	0.702565	0.23615	0.753039	no
AT1G08183	-	Chr1:21421706-21422012	q1	q2	NOTEST	0	0	0	0	1	1	no
AT1G08190	-	Chr1:2567419-2573448	q1	q2	OK	13.7881	13.8354	0.00493084	0.015974	0.9769	0.996392	no
AT1G08193	-	Chr1:21475231-21475619	q1	q2	NOTEST	0	0	0	0	1	1	no
AT1G08200	-	Chr1:2573817-2576844	q1	q2	OK	93.5445	103.204	0.141773	0.488181	0.39725	0.887044	no
AT1G08207	-	Chr1:21581193-21581676	q1	q2	NOTEST	0.101338	0	#NAME?	0	1	1	no
AT1G08210	-	Chr1:2576983-2580754	q1	q2	OK	5.34539	4.27949	-0.320858	-0.706851	0.215	0.731873	no
AT1G08213	-	Chr1:21616453-21617073	q1	q2	OK	2.73459	2.97502	0.121573	0.129025	0.8208	0.991112	no
AT1G08217	-	Chr1:21616453-21617073	q1	q2	OK	0.078759	0.59405	2.91507	0.645411	0.3463	0.852792	no
AT1G08220	-	Chr1:2581021-2583390	q1	q2	OK	5.88058	5.85262	-0.00687705	-0.014479	0.98085	0.996392	no
AT1G08223	-	Chr1:21619120-21619648	q1	q2	NOTEST	0	0	0	0	1	1	no
AT1G08227	-	Chr1:21619120-21619648	q1	q2	NOTEST	0	0	0	0	1	1	no
AT1G08230	-	Chr1:2583593-2586969	q1	q2	OK	5.95544	2.31088	-1.36577	-2.74032	5e-05	0.00305445	yes
AT1G08237	-	Chr1:21645641-21646022	q1	q2	NOTEST	0	0	0	0	1	1	no
AT1G08240	-	Chr1:2588524-2588596	q1	q2	NOTEST	0	0	0	0	1	1	no
AT1G08247	-	Chr1:21710979-21711281	q1	q2	NOTEST	0	0	0	0	1	1	no
AT1G08250	-	Chr1:2588775-2607507	q1	q2	OK	5.38946	5.0111	-0.105013	-0.16507	0.77715	0.987693	no
AT1G08253	-	Chr1:21859040-21859313	q1	q2	NOTEST	0.420477	0	#NAME?	0	1	1	no
AT1G08257	-	Chr1:21901449-21901697	q1	q2	NOTEST	0	0.159644	inf	0	1	1	no
AT1G08260	-	Chr1:2588775-2607507	q1	q2	OK	1.23883	1.06472	-0.218506	-0.372583	0.51465	0.937701	no
AT1G08263	-	Chr1:22007824-22008111	q1	q2	NOTEST	0	0	0	0	1	1	no
AT1G08267	-	Chr1:22026461-22030289	q1	q2	NOTEST	0	0	0	0	1	1	no
AT1G08270	-	Chr1:2588775-2607507	q1	q2	OK	4.91387	6.6303	0.432215	0.354114	0.5525	0.949424	no
AT1G08273	-	Chr1:22026461-22030289	q1	q2	NOTEST	0.0971295	0.138717	0.514163	0	1	1	no
AT1G08277	-	Chr1:22075613-22075885	q1	q2	NOTEST	0.121883	0	#NAME?	0	1	1	no
AT1G08280	-	Chr1:2607876-2609971	q1	q2	OK	4.29847	3.95738	-0.119278	-0.268121	0.64225	0.97036	no
AT1G08283	-	Chr1:22076532-22077068	q1	q2	NOTEST	0.0920935	0.0903552	-0.0274905	0	1	1	no
AT1G08290	-	Chr1:2609995-2613377	q1	q2	NOTEST	0.216892	0.230536	0.0880141	0	1	1	no
AT1G08293	-	Chr1:22087974-22088246	q1	q2	OK	1.96491	2.98049	0.601085	0.542881	0.466	0.92054	no
AT1G08297	-	Chr1:22128870-22129201	q1	q2	NOTEST	0	0	0	0	1	1	no
AT1G08300	-	Chr1:2614773-2621546	q1	q2	OK	0.524304	0.462549	-0.180798	-0.110122	0.84845	0.992686	no
AT1G08307	-	Chr1:22173807-22176343	q1	q2	NOTEST	0	0	0	0	1	1	no
AT1G08310	-	Chr1:2614773-2621546	q1	q2	NOTEST	0.253384	0.213917	-0.244271	0	1	1	no
AT1G08313	-	Chr1:22244178-22244406	q1	q2	NOTEST	0	0	0	0	1	1	no
AT1G08315	-	Chr1:2614773-2621546	q1	q2	OK	6.87204	5.1424	-0.418296	-0.625154	0.27635	0.794029	no
AT1G08317	-	Chr1:22261753-22266079	q1	q2	OK	24.1965	21.004	-0.204133	-0.14422	0.8056	0.989906	no
AT1G08320	-	Chr1:2621859-2628594	q1	q2	OK	13.1991	11.3524	-0.217437	-0.617453	0.28605	0.804496	no
AT1G08323	-	Chr1:22275483-22280593	q1	q2	OK	2.7567	1.05049	-1.39187	-0.472757	0.56615	0.952077	no
AT1G08327	-	Chr1:22313323-22313411	q1	q2	NOTEST	0	0	0	0	1	1	no
AT1G08333	-	Chr1:22343584-22349317	q1	q2	NOTEST	0.206733	0	#NAME?	0	1	1	no
AT1G08340	-	Chr1:2630890-2635866	q1	q2	NOTEST	0.216008	0.131381	-0.717323	0	1	1	no
AT1G08347	-	Chr1:22394548-22394634	q1	q2	NOTEST	0	0	0	0	1	1	no
AT1G08350	-	Chr1:2630890-2635866	q1	q2	OK	12.56	15.5722	0.310137	0.915917	0.11285	0.577203	no
AT1G08353	-	Chr1:22428240-22428327	q1	q2	OK	10.3138	10.3491	0.00493371	0.0303326	0.7569	0.985709	no
AT1G08357	-	Chr1:22522488-22522725	q1	q2	NOTEST	0.182059	0	#NAME?	0	1	1	no
AT1G08360	-	Chr1:2635938-2638004	q1	q2	OK	359.761	410.983	0.192041	0.644074	0.25895	0.775757	no
AT1G08363	-	Chr1:22581098-22581302	q1	q2	NOTEST	0	0	0	0	1	1	no
AT1G08367	-	Chr1:22606785-22606960	q1	q2	NOTEST	0	0	0	0	1	1	no
AT1G08370	-	Chr1:2638036-2640663	q1	q2	OK	53.2409	49.8467	-0.0950359	-0.325298	0.5765	0.953334	no
AT1G08377	-	Chr1:22612257-22612474	q1	q2	NOTEST	0	0	0	0	1	1	no
AT1G08380	-	Chr1:2640802-2641934	q1	q2	OK	836.538	924.978	0.144989	0.46307	0.4164	0.896927	no
AT1G08383	-	Chr1:22620084-22620307	q1	q2	NOTEST	0	0	0	0	1	1	no
AT1G08387	-	Chr1:22659660-22668651	q1	q2	NOTEST	0	0.262357	inf	0	1	1	no
AT1G08390	-	Chr1:2642071-2646048	q1	q2	OK	21.7305	23.6253	0.120611	0.233673	0.6825	0.975874	no
AT1G08393	-	Chr1:22728733-22729039	q1	q2	NOTEST	0.0880642	0	#NAME?	0	1	1	no
AT1G08397	-	Chr1:22740620-22740823	q1	q2	OK	4.45083	2.8244	-0.656129	-0.507153	0.50245	0.934	no
AT1G08400	-	Chr1:2642071-2646048	q1	q2	OK	2.38243	1.82546	-0.384174	-0.555941	0.337	0.846385	no
AT1G08403	-	Chr1:22741574-22741922	q1	q2	NOTEST	0.286822	0.34385	0.26162	0	1	1	no
AT1G08410	-	Chr1:2646143-2649440	q1	q2	OK	6.23821	4.46577	-0.482224	-1.19265	0.0358	0.324819	no
AT1G08413	-	Chr1:22741574-22741922	q1	q2	OK	1.48259	0	#NAME?	#NAME?	0.09025	0.521018	no
AT1G08417	-	Chr1:22743171-22743472	q1	q2	OK	0.941016	0.116028	-3.01975	-1.43242	0.1821	0.69155	no
AT1G08420	-	Chr1:2649458-2657120	q1	q2	OK	7.82012	7.56867	-0.0471509	-0.144173	0.80535	0.989835	no
AT1G08427	-	Chr1:22769363-22774720	q1	q2	OK	1.44697	3.29871	1.18886	0.308493	0.6169	0.96359	no
AT1G08430	-	Chr1:2658601-2661310	q1	q2	NOTEST	0.0865566	0.0171965	-2.33153	0	1	1	no
AT1G08433	-	Chr1:22829920-22834809	q1	q2	NOTEST	0.304316	0	#NAME?	0	1	1	no
AT1G08437	-	Chr1:22829920-22834809	q1	q2	NOTEST	0.222851	0.277593	0.316893	0	1	1	no
AT1G08440	-	Chr1:2662966-2665584	q1	q2	NOTEST	0	0.00597038	inf	0	1	1	no
AT1G08443	-	Chr1:22867315-22867541	q1	q2	OK	2.69017	4.16405	0.630292	0.417292	0.452	0.914248	no
AT1G08447	-	Chr1:22914365-22915032	q1	q2	NOTEST	0.143751	0.188749	0.392904	0	1	1	no
AT1G08450	-	Chr1:2667797-2671957	q1	q2	OK	14.8005	12.9935	-0.187858	-0.51396	0.3795	0.878053	no
AT1G08453	-	Chr1:22918355-22918592	q1	q2	NOTEST	0	0.413121	inf	0	1	1	no
AT1G08457	-	Chr1:22947413-22950488	q1	q2	NOTEST	0	0.10235	inf	0	1	1	no
AT1G08460	-	Chr1:2672197-2674721	q1	q2	OK	21.7233	22.2751	0.0361915	0.112626	0.8448	0.992686	no
AT1G08463	-	Chr1:22947413-22950488	q1	q2	NOTEST	0	0	0	0	1	1	no
AT1G08465	-	Chr1:2675812-2679824	q1	q2	NOTEST	0.286207	0.212638	-0.428658	0	1	1	no
AT1G08470	-	Chr1:2682057-2684171	q1	q2	OK	13.358	15.5879	0.222721	0.633143	0.2676	0.784434	no
AT1G08473	-	Chr1:22955427-22957717	q1	q2	NOTEST	0.0919361	0	#NAME?	0	1	1	no
AT1G08477	-	Chr1:22973839-22977885	q1	q2	OK	154.943	157.043	0.0194217	0.0246952	0.96615	0.995611	no
AT1G08480	-	Chr1:2684175-2688658	q1	q2	OK	124.831	132.765	0.0888985	0.261714	0.6473	0.971722	no
AT1G08483	-	Chr1:22988980-22989332	q1	q2	OK	8.79688	5.35887	-0.715063	-0.78817	0.17135	0.676041	no
AT1G08487	-	Chr1:23003504-23003714	q1	q2	NOTEST	0	0	0	0	1	1	no
AT1G08490	-	Chr1:2684175-2688658	q1	q2	OK	21.7813	20.894	-0.0600034	-0.105844	0.85155	0.992875	no
AT1G08493	-	Chr1:23006713-23006912	q1	q2	NOTEST	0	0	0	0	1	1	no
AT1G08497	-	Chr1:23023931-23024189	q1	q2	NOTEST	0	0	0	0	1	1	no
AT1G08500	-	Chr1:2688879-2690250	q1	q2	NOTEST	0.126699	0.147875	0.222978	0	1	1	no
AT1G08503	-	Chr1:23030491-23030787	q1	q2	NOTEST	0	0.09669	inf	0	1	1	no
AT1G08507	-	Chr1:23032346-23033035	q1	q2	OK	4.36142	3.14442	-0.472005	-0.601487	0.28995	0.808835	no
AT1G08510	-	Chr1:2691061-2694547	q1	q2	OK	40.1347	40.4256	0.0104188	0.0357319	0.95145	0.995044	no
AT1G08513	-	Chr1:23033402-23039787	q1	q2	OK	0.575386	1.76183	1.61447	0.525334	0.60465	0.962256	no
AT1G08517	-	Chr1:23068046-23068354	q1	q2	NOTEST	0	0	0	0	1	1	no
AT1G08520	-	Chr1:2696380-2703162	q1	q2	OK	17.7717	17.8989	0.0102876	0.0260349	0.9617	0.995044	no
AT1G08523	-	Chr1:23077195-23077601	q1	q2	NOTEST	0	0	0	0	1	1	no
AT1G08530	-	Chr1:2696380-2703162	q1	q2	OK	26.4664	30.9042	0.223645	0.45019	0.42565	0.901064	no
AT1G08533	-	Chr1:23173285-23179248	q1	q2	OK	2.68406	1.63218	-0.717614	-0.315729	0.6959	0.977984	no
AT1G08537	-	Chr1:23173285-23179248	q1	q2	OK	1.16249	1.08002	-0.106157	-0.0412379	0.94105	0.995044	no
AT1G08540	-	Chr1:2703294-2706860	q1	q2	OK	12.5271	10.1903	-0.297865	-0.857323	0.13415	0.615225	no
AT1G08543	-	Chr1:23179398-23185151	q1	q2	NOTEST	0	0	0	0	1	1	no
AT1G08547	-	Chr1:23179398-23185151	q1	q2	OK	1.92268	0.560642	-1.77797	-0.156528	0.5556	0.949424	no
AT1G08550	-	Chr1:2706867-2711000	q1	q2	OK	7.86218	9.19071	0.225248	0.145859	0.87245	0.992875	no
AT1G08553	-	Chr1:23215952-23219393	q1	q2	NOTEST	0	0	0	0	1	1	no
AT1G08557	-	Chr1:23227531-23230818	q1	q2	OK	0.324911	0.298957	-0.120105	-0.0166752	0.84055	0.992686	no
AT1G08560	-	Chr1:2706867-2711000	q1	q2	OK	350.799	290.127	-0.27396	-0.876447	0.1298	0.607179	no
AT1G08563	-	Chr1:23252139-23257546	q1	q2	NOTEST	0	0.366561	inf	0	1	1	no
AT1G08567	-	Chr1:23252139-23257546	q1	q2	NOTEST	0	0	0	0	1	1	no
AT1G08570	-	Chr1:2712693-2714833	q1	q2	OK	276.872	270.178	-0.0353109	-0.118017	0.84035	0.992686	no
AT1G08573	-	Chr1:23262294-23263024	q1	q2	NOTEST	0.176389	0.166832	-0.0803657	0	1	1	no
AT1G08577	-	Chr1:23271415-23274340	q1	q2	NOTEST	0	0.399603	inf	0	1	1	no
AT1G08580	-	Chr1:2714993-2716532	q1	q2	OK	44.1337	39.6997	-0.152752	-0.460025	0.4264	0.901077	no
AT1G08583	-	Chr1:23314784-23320427	q1	q2	NOTEST	0	0	0	0	1	1	no
AT1G08587	-	Chr1:23365724-23365930	q1	q2	NOTEST	0	0	0	0	1	1	no
AT1G08590	-	Chr1:2718537-2722280	q1	q2	OK	0.468639	0.754431	0.686913	0.61005	0.28335	0.801469	no
AT1G08592	-	Chr1:2718537-2722280	q1	q2	OK	1.11802	0.783963	-0.512084	-0.491283	0.41245	0.895205	no
AT1G08600	-	Chr1:2723676-2735819	q1	q2	OK	6.99356	5.22383	-0.420919	-1.19445	0.0386	0.337148	no
AT1G08603	-	Chr1:23415639-23415849	q1	q2	NOTEST	0	0	0	0	1	1	no
AT1G08607	-	Chr1:23494642-23498381	q1	q2	NOTEST	0	0	0	0	1	1	no
AT1G08610	-	Chr1:2723676-2735819	q1	q2	OK	2.18642	2.18096	-0.0036104	-0.00371612	0.99535	0.998162	no
AT1G08613	-	Chr1:23514851-23515147	q1	q2	NOTEST	0	0	0	0	1	1	no
AT1G08620	-	Chr1:2736597-2747967	q1	q2	OK	6.00079	5.67976	-0.0793218	-0.0807086	0.8934	0.992904	no
AT1G08623	-	Chr1:23640069-23640371	q1	q2	NOTEST	0	0	0	0	1	1	no
AT1G08627	-	Chr1:23640069-23640371	q1	q2	NOTEST	0	0	0	0	1	1	no
AT1G08630	-	Chr1:2736597-2747967	q1	q2	OK	158.239	192.436	0.28228	0.904268	0.1197	0.589778	no
AT1G08633	-	Chr1:23657505-23664793	q1	q2	NOTEST	0.123431	0.0955893	-0.368786	0	1	1	no
AT1G08637	-	Chr1:23691268-23691584	q1	q2	NOTEST	0.0811643	0	#NAME?	0	1	1	no
AT1G08640	-	Chr1:2748360-2751620	q1	q2	OK	38.2407	39.814	0.0581683	0.194647	0.73485	0.981763	no
AT1G08643	-	Chr1:23701177-23701304	q1	q2	OK	168.23	181.912	0.112809	0.136804	0.81415	0.990082	no
AT1G08645	-	Chr1:2751812-2753809	q1	q2	OK	0.325704	0.0228646	-3.83237	-0.215131	0.36255	0.864464	no
AT1G08647	-	Chr1:23740492-23745385	q1	q2	NOTEST	0	0	0	0	1	1	no
AT1G08650	-	Chr1:2751812-2753809	q1	q2	OK	18.8449	14.4933	-0.378786	-1.09023	0.0598	0.426873	no
AT1G08653	-	Chr1:23807640-23807852	q1	q2	NOTEST	0	0	0	0	1	1	no
AT1G08657	-	Chr1:23824486-23827136	q1	q2	OK	24.8092	20.9876	-0.241339	-0.304878	0.59945	0.960316	no
AT1G08660	-	Chr1:2756903-2759889	q1	q2	OK	24.8637	27.9685	0.169763	0.542423	0.34225	0.850749	no
AT1G08663	-	Chr1:23840887-23844438	q1	q2	OK	4.36036	3.65324	-0.255269	-0.139338	0.80125	0.989625	no
AT1G08667	-	Chr1:23850571-23855658	q1	q2	OK	12.5855	6.85754	-0.876005	-0.303869	0.72155	0.980809	no
AT1G08670	-	Chr1:2760182-2761599	q1	q2	OK	1.49925	0.647135	-1.2121	-1.24058	0.0425	0.353371	no
AT1G08673	-	Chr1:23895659-23896006	q1	q2	NOTEST	0	0	0	0	1	1	no
AT1G08677	-	Chr1:23950793-23951106	q1	q2	NOTEST	0.241197	0.0880558	-1.45372	0	1	1	no
AT1G08680	-	Chr1:2762583-2769508	q1	q2	OK	13.0443	13.0728	0.00315381	0.00966833	0.9867	0.996624	no
AT1G08683	-	Chr1:23950793-23951106	q1	q2	NOTEST	0.0336076	0	#NAME?	0	1	1	no
AT1G08695	-	Chr1:2762583-2769508	q1	q2	NOTEST	0	0	0	0	1	1	no
AT1G08697	-	Chr1:23964147-23964418	q1	q2	NOTEST	0	0	0	0	1	1	no
AT1G08700	-	Chr1:2769614-2771477	q1	q2	OK	55.0034	56.4952	0.0386074	0.132496	0.81995	0.991112	no
AT1G08703	-	Chr1:23966434-23968512	q1	q2	NOTEST	0.255625	0.161264	-0.664601	0	1	1	no
AT1G08707	-	Chr1:23973728-23974789	q1	q2	OK	1.06891	1.1704	0.130858	0.0472825	0.93525	0.995044	no
AT1G08710	-	Chr1:2771619-2773531	q1	q2	OK	13.7792	16.0636	0.221303	0.595443	0.3034	0.822667	no
AT1G08713	-	Chr1:23975084-23978335	q1	q2	OK	0.00426098	0.412939	6.5986	0.116485	0.392	0.884395	no
AT1G08717	-	Chr1:24009578-24009843	q1	q2	NOTEST	0	0	0	0	1	1	no
AT1G08720	-	Chr1:2773940-2779308	q1	q2	OK	7.27237	4.44608	-0.709891	-1.93993	0.001	0.0316723	yes
AT1G08723	-	Chr1:24019472-24023424	q1	q2	NOTEST	0.297417	0.159287	-0.900862	0	1	1	no
AT1G08727	-	Chr1:24050005-24053923	q1	q2	OK	13.7115	15.9157	0.215062	0.104294	0.86855	0.992875	no
AT1G08730	-	Chr1:2779437-2788477	q1	q2	NOTEST	0.0424652	0.0933167	1.13586	0	1	1	no
AT1G08733	-	Chr1:24129835-24136109	q1	q2	NOTEST	0.0650034	0	#NAME?	0	1	1	no
AT1G08735	-	Chr1:2790289-2793641	q1	q2	NOTEST	0	0	0	0	1	1	no
AT1G08737	-	Chr1:24191178-24196337	q1	q2	NOTEST	0	2.98557	inf	0	1	1	no
AT1G08740	-	Chr1:2795642-2800081	q1	q2	NOTEST	0	0	0	0	1	1	no
AT1G08743	-	Chr1:24222946-24223187	q1	q2	NOTEST	0	0	0	0	1	1	no
AT1G08747	-	Chr1:24229062-24233523	q1	q2	OK	60.7218	67.5909	0.154615	0.0786737	0.9156	0.993657	no
AT1G08750	-	Chr1:2801041-2804711	q1	q2	OK	10.6722	10.6415	-0.00416092	-0.0108056	0.9856	0.9966	no
AT1G08753	-	Chr1:24295168-24298608	q1	q2	OK	15.3219	20.3614	0.410238	0.211668	0.75995	0.985709	no
AT1G08757	-	Chr1:24339370-24340154	q1	q2	NOTEST	0.118374	0.179584	0.601308	0	1	1	no
AT1G08760	-	Chr1:2805043-2808623	q1	q2	OK	10.0644	10.1001	0.00510759	0.0153984	0.98	0.996392	no
AT1G08763	-	Chr1:24345646-24345921	q1	q2	NOTEST	0	0	0	0	1	1	no
AT1G08767	-	Chr1:24376614-24376890	q1	q2	NOTEST	0	0	0	0	1	1	no
AT1G08770	-	Chr1:2808759-2809775	q1	q2	OK	41.9735	46.5735	0.150031	0.474203	0.40925	0.893674	no
AT1G08773	-	Chr1:24447826-24448071	q1	q2	NOTEST	0	0	0	0	1	1	no
AT1G08777	-	Chr1:24472727-24476891	q1	q2	NOTEST	0	0.165612	inf	0	1	1	no
AT1G08780	-	Chr1:2809777-2811313	q1	q2	OK	36.5079	37.5597	0.0409741	0.116134	0.8394	0.992632	no
AT1G08787	-	Chr1:24544545-24544782	q1	q2	NOTEST	0	0	0	0	1	1	no
AT1G08790	-	Chr1:2811988-2812782	q1	q2	NOTEST	0.0188729	0	#NAME?	0	1	1	no
AT1G08797	-	Chr1:24551806-24558322	q1	q2	NOTEST	0	0	0	0	1	1	no
AT1G08800	-	Chr1:2812817-2818071	q1	q2	OK	5.45812	4.37161	-0.320242	-0.9011	0.12175	0.592966	no
AT1G08803	-	Chr1:24551806-24558322	q1	q2	OK	0.434226	0	#NAME?	#NAME?	0.2012	0.716355	no
AT1G08807	-	Chr1:24576761-24577005	q1	q2	OK	1.7871	2.52775	0.500231	0.319747	0.58515	0.956619	no
AT1G08810	-	Chr1:2819064-2820478	q1	q2	OK	5.43094	3.11308	-0.802859	-1.28693	0.02705	0.276229	no
AT1G08817	-	Chr1:24675158-24675406	q1	q2	NOTEST	0	0	0	0	1	1	no
AT1G08820	-	Chr1:2821353-2825481	q1	q2	OK	57.8061	60.4211	0.0638307	0.220722	0.69515	0.977872	no
AT1G08823	-	Chr1:24712211-24712790	q1	q2	NOTEST	0	0	0	0	1	1	no
AT1G08827	-	Chr1:24712211-24712790	q1	q2	NOTEST	0	0	0	0	1	1	no
AT1G08830	-	Chr1:2827059-2841134	q1	q2	OK	93.7458	11.9655	-2.96987	-5.0117	5e-05	0.00305445	yes
AT1G08833	-	Chr1:24721320-24721663	q1	q2	NOTEST	0	0.322903	inf	0	1	1	no
AT1G08840	-	Chr1:2827059-2841134	q1	q2	OK	0.71281	0.717871	0.0102087	0.00333197	0.989	0.997093	no
AT1G08843	-	Chr1:24745573-24745815	q1	q2	NOTEST	0	0	0	0	1	1	no
AT1G08845	-	Chr1:2827059-2841134	q1	q2	OK	13.896	11.4275	-0.282161	-0.118045	0.5955	0.959352	no
AT1G08847	-	Chr1:24912511-24912977	q1	q2	NOTEST	0	0	0	0	1	1	no
AT1G08853	-	Chr1:24945483-24955694	q1	q2	NOTEST	0.089187	0.276912	1.63452	0	1	1	no
AT1G08857	-	Chr1:24945483-24955694	q1	q2	OK	1.30289	1.71034	0.392567	0.291326	0.6168	0.96359	no
AT1G08860	-	Chr1:2841968-2846350	q1	q2	OK	24.9185	12.2258	-1.02729	-3.16464	5e-05	0.00305445	yes
AT1G08863	-	Chr1:24964332-24964615	q1	q2	NOTEST	0	0	0	0	1	1	no
AT1G08867	-	Chr1:24969873-24974946	q1	q2	NOTEST	0	0	0	0	1	1	no
AT1G08870	-	Chr1:2846535-2846608	q1	q2	NOTEST	0	0	0	0	1	1	no
AT1G08877	-	Chr1:25017841-25019057	q1	q2	NOTEST	0	0	0	0	1	1	no
AT1G08880	-	Chr1:2846893-2848100	q1	q2	OK	68.2471	60.4586	-0.174821	-0.582504	0.30775	0.826512	no
AT1G08883	-	Chr1:25019104-25022891	q1	q2	NOTEST	0	0	0	0	1	1	no
AT1G08887	-	Chr1:25027118-25027355	q1	q2	NOTEST	0	0	0	0	1	1	no
AT1G08890	-	Chr1:2848148-2852270	q1	q2	OK	0.583163	0.539989	-0.110969	-0.124785	0.83705	0.992446	no
AT1G08893	-	Chr1:25032593-25033048	q1	q2	NOTEST	0	0	0	0	1	1	no
AT1G08897	-	Chr1:25032593-25033048	q1	q2	NOTEST	0	0	0	0	1	1	no
AT1G08900	-	Chr1:2852362-2855941	q1	q2	NOTEST	0.0141941	0.00581822	-1.28664	0	1	1	no
AT1G08903	-	Chr1:25119572-25119824	q1	q2	NOTEST	0	0	0	0	1	1	no
AT1G08907	-	Chr1:25139088-25139293	q1	q2	NOTEST	0	0	0	0	1	1	no
AT1G08910	-	Chr1:2856161-2861170	q1	q2	OK	3.59187	3.718	0.0497931	0.119869	0.82785	0.99138	no
AT1G08913	-	Chr1:25145044-25145523	q1	q2	NOTEST	0	0.0432583	inf	0	1	1	no
AT1G08920	-	Chr1:2867202-2870745	q1	q2	OK	13.6587	11.096	-0.299777	-0.808364	0.1668	0.670555	no
AT1G08923	-	Chr1:25174144-25174393	q1	q2	NOTEST	0.156676	0	#NAME?	0	1	1	no
AT1G08927	-	Chr1:25219562-25219954	q1	q2	NOTEST	0	0	0	0	1	1	no
AT1G08930	-	Chr1:2873299-2877270	q1	q2	NOTEST	0.035267	0.0382993	0.119	0	1	1	no
AT1G08933	-	Chr1:25219562-25219954	q1	q2	NOTEST	0	0	0	0	1	1	no
AT1G08937	-	Chr1:25262133-25265861	q1	q2	NOTEST	0	1.56674	inf	0	1	1	no
AT1G08940	-	Chr1:2877429-2879169	q1	q2	OK	0.32247	0.347604	0.108282	0.091622	0.8724	0.992875	no
AT1G08947	-	Chr1:25338080-25338392	q1	q2	NOTEST	0	0.0887705	inf	0	1	1	no
AT1G08950	-	Chr1:2879302-2879374	q1	q2	NOTEST	0	0	0	0	1	1	no
AT1G08953	-	Chr1:25386023-25391258	q1	q2	NOTEST	0	0.171925	inf	0	1	1	no
AT1G08960	-	Chr1:2879505-2882234	q1	q2	OK	3.50937	3.77872	0.106686	0.235382	0.67975	0.975551	no
AT1G08963	-	Chr1:25477669-25480580	q1	q2	NOTEST	0.291658	0	#NAME?	0	1	1	no
AT1G08967	-	Chr1:25536811-25537318	q1	q2	OK	0.278361	0.586238	1.07453	0.662886	0.28345	0.801469	no
AT1G08970	-	Chr1:2882490-2884342	q1	q2	OK	99.8523	100.417	0.00813633	0.0280331	0.9619	0.995044	no
AT1G08973	-	Chr1:25596553-25599350	q1	q2	OK	3.59539	2.5804	-0.478555	-0.11534	0.73385	0.981613	no
AT1G08977	-	Chr1:25612600-25612883	q1	q2	NOTEST	0.109127	0	#NAME?	0	1	1	no
AT1G08980	-	Chr1:2884350-2886621	q1	q2	OK	162.591	181.575	0.159315	0.548267	0.34235	0.850895	no
AT1G08983	-	Chr1:25617342-25617842	q1	q2	NOTEST	0	0	0	0	1	1	no
AT1G08985	-	Chr1:2887244-2887706	q1	q2	OK	1.32828	0	#NAME?	#NAME?	5e-05	0.00305445	yes
AT1G08987	-	Chr1:25646038-25649254	q1	q2	NOTEST	0	0	0	0	1	1	no
AT1G08990	-	Chr1:2888426-2890965	q1	q2	OK	0.600694	0.647231	0.10765	0.131085	0.8143	0.990082	no
AT1G08993	-	Chr1:25740061-25740329	q1	q2	NOTEST	0.126304	0.159452	0.336226	0	1	1	no
AT1G08997	-	Chr1:25751562-25751882	q1	q2	NOTEST	0.237539	0	#NAME?	0	1	1	no
AT1G09000	-	Chr1:2891018-2899446	q1	q2	OK	3.77357	2.26367	-0.737268	-0.708138	0.2087	0.725026	no
AT1G09003	-	Chr1:25768538-25772650	q1	q2	NOTEST	0	0	0	0	1	1	no
AT1G09007	-	Chr1:25785505-25787611	q1	q2	NOTEST	0	0	0	0	1	1	no
AT1G09010	-	Chr1:2891018-2899446	q1	q2	OK	18.397	17.0845	-0.106781	-0.333583	0.5579	0.949424	no
AT1G09013	-	Chr1:25845891-25850131	q1	q2	NOTEST	0	0	0	0	1	1	no
AT1G09017	-	Chr1:25893304-25893649	q1	q2	NOTEST	0	0	0	0	1	1	no
AT1G09020	-	Chr1:2899775-2904862	q1	q2	OK	19.8987	21.4187	0.106199	0.345706	0.55195	0.949375	no
AT1G09023	-	Chr1:25921324-25926267	q1	q2	NOTEST	0.177378	0.269354	0.602672	0	1	1	no
AT1G09027	-	Chr1:25926848-25927337	q1	q2	OK	249.723	249.092	-0.00364771	-0.00241691	0.9962	0.998625	no
AT1G09030	-	Chr1:2908610-2909032	q1	q2	NOTEST	0	0	0	0	1	1	no
AT1G09033	-	Chr1:25954831-25955368	q1	q2	NOTEST	0	0	0	0	1	1	no
AT1G09037	-	Chr1:25954831-25955368	q1	q2	NOTEST	0	0.0368837	inf	0	1	1	no
AT1G09040	-	Chr1:2911249-2915406	q1	q2	OK	1.29382	1.45332	0.167714	0.308154	0.5875	0.957181	no
AT1G09043	-	Chr1:25996142-25996343	q1	q2	NOTEST	0	0	0	0	1	1	no
AT1G09047	-	Chr1:25996564-25997011	q1	q2	NOTEST	0	0	0	0	1	1	no
AT1G09050	-	Chr1:2916967-2925826	q1	q2	OK	1.00551	0.911073	-0.142284	-0.127929	0.8268	0.99138	no
AT1G09053	-	Chr1:26038904-26042741	q1	q2	NOTEST	0.000361269	0.000112692	-1.68068	0	1	1	no
AT1G09057	-	Chr1:26111317-26111522	q1	q2	NOTEST	0	0	0	0	1	1	no
AT1G09060	-	Chr1:2916967-2925826	q1	q2	OK	7.5689	6.27453	-0.270576	-0.731398	0.20335	0.718566	no
AT1G09063	-	Chr1:26131293-26133539	q1	q2	NOTEST	0.106346	0	#NAME?	0	1	1	no
AT1G09067	-	Chr1:26148020-26153600	q1	q2	NOTEST	0.614954	0.395149	-0.638083	0	1	1	no
AT1G09070	-	Chr1:2927501-2929107	q1	q2	OK	418.569	301.204	-0.474724	-1.51422	0.0084	0.136596	no
AT1G09073	-	Chr1:26182155-26183684	q1	q2	NOTEST	0.485007	0.80357	0.728418	0	1	1	no
AT1G09077	-	Chr1:26186390-26186596	q1	q2	NOTEST	0.350188	0	#NAME?	0	1	1	no
AT1G09080	-	Chr1:2929216-2931850	q1	q2	OK	0.132196	0.580594	2.13485	1.87773	0.00595	0.109466	no
AT1G09083	-	Chr1:26189774-26191404	q1	q2	OK	18.5912	29.9337	0.687152	0.064035	0.6517	0.971959	no
AT1G09087	-	Chr1:26189774-26191404	q1	q2	OK	25.5294	59.9534	1.23168	0.111547	0.51515	0.937701	no
AT1G09090	-	Chr1:2932738-2939363	q1	q2	NOTEST	0.00395019	0	#NAME?	0	1	1	no
AT1G09097	-	Chr1:26207813-26208030	q1	q2	NOTEST	0	0	0	0	1	1	no
AT1G09100	-	Chr1:2932738-2939363	q1	q2	OK	24.2647	23.6767	-0.0353928	-0.108381	0.84615	0.992686	no
AT1G09103	-	Chr1:26209716-26210001	q1	q2	NOTEST	0	0	0	0	1	1	no
AT1G09107	-	Chr1:26271540-26272267	q1	q2	OK	0	0.499932	inf	#NAME?	0.007	0.12192	no
AT1G09110	-	Chr1:2939416-2939488	q1	q2	NOTEST	0	0	0	0	1	1	no
AT1G09113	-	Chr1:26271540-26272267	q1	q2	NOTEST	0	0.169471	inf	0	1	1	no
AT1G09117	-	Chr1:26281565-26281767	q1	q2	NOTEST	0	0	0	0	1	1	no
AT1G09123	-	Chr1:26308148-26308427	q1	q2	NOTEST	0	0.238887	inf	0	1	1	no
AT1G09127	-	Chr1:26355787-26357731	q1	q2	NOTEST	0	0	0	0	1	1	no
AT1G09130	-	Chr1:2939567-2942345	q1	q2	OK	75.8959	76.2787	0.00725783	0.0248862	0.9655	0.995611	no
AT1G09133	-	Chr1:26382597-26382799	q1	q2	NOTEST	0	0	0	0	1	1	no
AT1G09137	-	Chr1:26425752-26425999	q1	q2	NOTEST	0	0	0	0	1	1	no
AT1G09140	-	Chr1:2942537-2945976	q1	q2	OK	71.233	85.8414	0.269127	0.909849	0.1175	0.584293	no
AT1G09143	-	Chr1:26432296-26434538	q1	q2	OK	1.51661	6.55229	2.11115	0.115609	0.51415	0.937701	no
AT1G09147	-	Chr1:26445044-26445798	q1	q2	NOTEST	1.02821e-05	0	#NAME?	0	1	1	no
AT1G09150	-	Chr1:2946029-2949159	q1	q2	OK	72.2266	75.8253	0.0701487	0.240357	0.6754	0.975106	no
AT1G09153	-	Chr1:26445044-26445798	q1	q2	NOTEST	0.047696	0	#NAME?	0	1	1	no
AT1G09155	-	Chr1:2949620-2950989	q1	q2	OK	2.32051	4.0611	0.807428	1.34329	0.0222	0.246644	no
AT1G09157	-	Chr1:2951634-2952490	q1	q2	NOTEST	0.137632	0.0697145	-0.981284	0	1	1	no
AT1G09160	-	Chr1:2952596-2955745	q1	q2	OK	16.4795	15.6813	-0.0716205	-0.222641	0.7014	0.979163	no
AT1G09163	-	Chr1:26488133-26488333	q1	q2	OK	0.313054	1.57577	2.33157	2.1574	0.2282	0.745116	no
AT1G09167	-	Chr1:26502908-26506672	q1	q2	OK	0.402161	2.02786	2.33411	0.20577	0.33755	0.84694	no
AT1G09170	-	Chr1:2956260-2962546	q1	q2	NOTEST	0.0099827	0	#NAME?	0	1	1	no
AT1G09173	-	Chr1:26542321-26542675	q1	q2	NOTEST	0	0	0	0	1	1	no
AT1G09176	-	Chr1:2964014-2964727	q1	q2	NOTEST	0.0229247	0.076868	1.74548	0	1	1	no
AT1G09177	-	Chr1:26542321-26542675	q1	q2	NOTEST	0	0	0	0	1	1	no
AT1G09180	-	Chr1:2965022-2965972	q1	q2	OK	2.33835	1.87437	-0.319082	-0.3974	0.49405	0.932295	no
AT1G09183	-	Chr1:26544623-26544852	q1	q2	NOTEST	0	0	0	0	1	1	no
AT1G09187	-	Chr1:26569596-26569972	q1	q2	NOTEST	0.121691	0.112294	-0.115936	0	1	1	no
AT1G09190	-	Chr1:2966119-2967733	q1	q2	OK	1.46778	1.2994	-0.175791	-0.250266	0.6626	0.973241	no
AT1G09193	-	Chr1:26687057-26691281	q1	q2	NOTEST	0.140771	0.306198	1.12111	0	1	1	no
AT1G09195	-	Chr1:2967939-2971568	q1	q2	OK	1.2874	1.68959	0.392213	0.630393	0.25475	0.772126	no
AT1G09197	-	Chr1:26697371-26697740	q1	q2	NOTEST	0.0697266	0	#NAME?	0	1	1	no
AT1G09200	-	Chr1:2971570-2972334	q1	q2	OK	121.976	83.5242	-0.546326	-1.69968	0.00335	0.076038	no
AT1G09207	-	Chr1:26772595-26772881	q1	q2	NOTEST	0	0	0	0	1	1	no
AT1G09210	-	Chr1:2972637-2977002	q1	q2	OK	75.0868	77.4979	0.0455994	0.154172	0.7869	0.988442	no
AT1G09217	-	Chr1:26794195-26794614	q1	q2	NOTEST	0	0.131964	inf	0	1	1	no
AT1G09220	-	Chr1:2977791-2979466	q1	q2	OK	0.701942	0.60345	-0.218118	-0.257139	0.64325	0.970651	no
AT1G09223	-	Chr1:26860109-26863454	q1	q2	NOTEST	0.691207	0	#NAME?	0	1	1	no
AT1G09227	-	Chr1:26873394-26873938	q1	q2	NOTEST	0	0	0	0	1	1	no
AT1G09230	-	Chr1:2979510-2982713	q1	q2	OK	10.2953	11.0049	0.0961628	0.250905	0.663	0.973342	no
AT1G09233	-	Chr1:26874063-26880064	q1	q2	OK	0.629011	1.26274	1.0054	0.175768	0.6608	0.972413	no
AT1G09237	-	Chr1:26895255-26895298	q1	q2	NOTEST	0	0	0	0	1	1	no
AT1G09240	-	Chr1:2984828-2986231	q1	q2	NOTEST	0	0	0	0	1	1	no
AT1G09243	-	Chr1:26904261-26904744	q1	q2	NOTEST	0	0.0357798	inf	0	1	1	no
AT1G09245	-	Chr1:2986873-2987393	q1	q2	NOTEST	0	0.0300611	inf	0	1	1	no
AT1G09247	-	Chr1:26920411-26924431	q1	q2	OK	8.2057	6.03954	-0.442187	-0.182024	0.8434	0.992686	no
AT1G09250	-	Chr1:2989140-2990427	q1	q2	OK	1.11546	0.646787	-0.78628	-0.913417	0.1026	0.551495	no
AT1G09253	-	Chr1:26931851-26935825	q1	q2	OK	9.35258	12.9508	0.469605	0.292825	0.61825	0.96409	no
AT1G09257	-	Chr1:26931851-26935825	q1	q2	OK	1.0786	1.00957	-0.0954126	-0.032951	0.9584	0.995044	no
AT1G09260	-	Chr1:2993380-2993820	q1	q2	NOTEST	0.217804	0	#NAME?	0	1	1	no
AT1G09263	-	Chr1:26973566-26981046	q1	q2	NOTEST	0	0	0	0	1	1	no
AT1G09267	-	Chr1:27029115-27031461	q1	q2	OK	1.94728	2.49274	0.356269	0.0767845	0.8586	0.992875	no
AT1G09270	-	Chr1:2994330-3001362	q1	q2	OK	51.9203	50.4647	-0.0410223	-0.131156	0.8229	0.991226	no
AT1G09273	-	Chr1:27042716-27043026	q1	q2	NOTEST	0	0	0	0	1	1	no
AT1G09277	-	Chr1:27073230-27073709	q1	q2	NOTEST	0	0	0	0	1	1	no
AT1G09280	-	Chr1:2994330-3001362	q1	q2	OK	9.156	9.99676	0.126743	0.159877	0.7822	0.987693	no
AT1G09283	-	Chr1:27073230-27073709	q1	q2	NOTEST	0	0	0	0	1	1	no
AT1G09287	-	Chr1:27078523-27081641	q1	q2	OK	1.15949	1.88098	0.697996	0.117958	0.6875	0.976849	no
AT1G09290	-	Chr1:3001438-3008381	q1	q2	OK	15.5456	16.4228	0.0792006	0.200751	0.7263	0.981613	no
AT1G09293	-	Chr1:27090632-27090945	q1	q2	OK	2.13632	3.98608	0.899843	0.783806	0.1703	0.675406	no
AT1G09297	-	Chr1:27118176-27119918	q1	q2	NOTEST	0.237383	1.61454e-05	-13.8438	0	1	1	no
AT1G09300	-	Chr1:3001438-3008381	q1	q2	OK	3.16213	2.7753	-0.188255	-0.243467	0.6768	0.975106	no
AT1G09303	-	Chr1:27120156-27123029	q1	q2	NOTEST	0	0	0	0	1	1	no
AT1G09307	-	Chr1:27276710-27277043	q1	q2	NOTEST	0	0	0	0	1	1	no
AT1G09310	-	Chr1:3008909-3012407	q1	q2	OK	1.66765	2.04266	0.292638	0.249272	0.66385	0.973353	no
AT1G09313	-	Chr1:27305685-27306118	q1	q2	NOTEST	0	0	0	0	1	1	no
AT1G09317	-	Chr1:27312953-27314644	q1	q2	NOTEST	0	0	0	0	1	1	no
AT1G09320	-	Chr1:3008909-3012407	q1	q2	OK	2.42203	1.99985	-0.276326	-0.45692	0.42675	0.901156	no
AT1G09323	-	Chr1:27324366-27330031	q1	q2	OK	3.01761	4.26178	0.498049	0.112162	0.84585	0.992686	no
AT1G09327	-	Chr1:27338033-27340328	q1	q2	OK	1.16345	1.10828	-0.0700804	-0.0263479	0.9604	0.995044	no
AT1G09330	-	Chr1:3012738-3018542	q1	q2	OK	103.828	109.184	0.072569	0.201526	0.72685	0.981613	no
AT1G09333	-	Chr1:27348260-27349219	q1	q2	OK	60.8857	159.576	1.39007	0.596896	0.5149	0.937701	no
AT1G09337	-	Chr1:27363311-27363766	q1	q2	NOTEST	0	0	0	0	1	1	no
AT1G09340	-	Chr1:3012738-3018542	q1	q2	OK	30.6794	30.6175	-0.00291158	-0.00552772	0.99105	0.997313	no
AT1G09343	-	Chr1:27437637-27437846	q1	q2	NOTEST	0	0	0	0	1	1	no
AT1G09350	-	Chr1:3019638-3021443	q1	q2	NOTEST	0.0120872	0.0322062	1.41386	0	1	1	no
AT1G09353	-	Chr1:27440982-27441586	q1	q2	NOTEST	0	0	0	0	1	1	no
AT1G09357	-	Chr1:27443938-27445997	q1	q2	NOTEST	0.474233	0.119116	-1.99323	0	1	1	no
AT1G09360	-	Chr1:3021801-3022368	q1	q2	NOTEST	0	0	0	0	1	1	no
AT1G09363	-	Chr1:27473762-27475962	q1	q2	OK	1.13013	2.37359	1.07059	0.26126	0.61385	0.96359	no
AT1G09367	-	Chr1:27491183-27496969	q1	q2	OK	5.00403	5.70692	0.189621	0.0496127	0.92305	0.993874	no
AT1G09370	-	Chr1:3024876-3025539	q1	q2	OK	36.1224	12.8504	-1.49109	-3.39955	5e-05	0.00305445	yes
AT1G09373	-	Chr1:27534532-27534769	q1	q2	NOTEST	0	0	0	0	1	1	no
AT1G09377	-	Chr1:27578092-27578401	q1	q2	NOTEST	0	0	0	0	1	1	no
AT1G09380	-	Chr1:3026061-3029549	q1	q2	OK	571.549	656.737	0.200441	0.57717	0.31545	0.831865	no
AT1G09383	-	Chr1:27611353-27613350	q1	q2	OK	24.7201	18.8976	-0.387481	-0.352854	0.5381	0.944968	no
AT1G09387	-	Chr1:27641612-27642030	q1	q2	NOTEST	0	0	0	0	1	1	no
AT1G09390	-	Chr1:3031045-3035396	q1	q2	OK	12.6758	13.4565	0.0862193	0.23434	0.6819	0.975761	no
AT1G09393	-	Chr1:27656279-27656750	q1	q2	NOTEST	0	0	0	0	1	1	no
AT1G09397	-	Chr1:27656279-27656750	q1	q2	NOTEST	0	0	0	0	1	1	no
AT1G09400	-	Chr1:3031045-3035396	q1	q2	OK	1.01256	0.517011	-0.969748	-0.478089	0.5724	0.952616	no
AT1G09407	-	Chr1:27720249-27720698	q1	q2	NOTEST	0	0	0	0	1	1	no
AT1G09410	-	Chr1:3035399-3037687	q1	q2	NOTEST	0.256517	0.262675	0.0342232	0	1	1	no
AT1G09415	-	Chr1:3037753-3038408	q1	q2	OK	1.83038	1.59559	-0.198055	-0.218964	0.70405	0.979423	no
AT1G09417	-	Chr1:27761943-27762256	q1	q2	NOTEST	0	0	0	0	1	1	no
AT1G09420	-	Chr1:3038461-3041873	q1	q2	OK	53.7449	56.3864	0.0692194	0.238689	0.67935	0.975551	no
AT1G09421	-	Chr1:3038461-3041873	q1	q2	OK	0.00143759	0.674211	8.8734	0.09744	0.32835	0.839198	no
AT1G09423	-	Chr1:27897039-27902025	q1	q2	OK	2.81351	4.01585	0.513336	0.18144	0.81235	0.989989	no
AT1G09427	-	Chr1:27906908-27910187	q1	q2	OK	0.516375	0.56179	0.121613	0.0450165	0.91495	0.993657	no
AT1G09430	-	Chr1:3041995-3048006	q1	q2	OK	39.7914	44.6995	0.167805	0.567967	0.3243	0.837444	no
AT1G09433	-	Chr1:27935155-27940369	q1	q2	OK	12.5169	23.3679	0.900655	0.366463	0.6697	0.974563	no
AT1G09437	-	Chr1:27954128-27959400	q1	q2	NOTEST	0.300382	0.300432	0.000238087	0	1	1	no
AT1G09440	-	Chr1:3041995-3048006	q1	q2	OK	0.74998	1.11743	0.575255	0.255579	0.7404	0.982486	no
AT1G09443	-	Chr1:27954128-27959400	q1	q2	OK	17.6496	10.2627	-0.782225	-0.693929	0.239	0.755921	no
AT1G09447	-	Chr1:27965533-27969965	q1	q2	OK	0.444417	0.768472	0.790078	0.152062	0.74595	0.98284	no
AT1G09450	-	Chr1:3048965-3053163	q1	q2	OK	5.19538	2.7367	-0.92479	-1.99577	0.001	0.0316723	yes
AT1G09453	-	Chr1:27965533-27969965	q1	q2	OK	1.28905	1.66263	0.367153	0.158611	0.861	0.992875	no
AT1G09457	-	Chr1:27975167-27980456	q1	q2	NOTEST	0	0	0	0	1	1	no
AT1G09460	-	Chr1:3053697-3057543	q1	q2	OK	29.9998	42.5564	0.504425	1.18332	0.04165	0.349812	no
AT1G09463	-	Chr1:27975167-27980456	q1	q2	OK	0.520822	1.57155	1.59333	0.64203	0.5691	0.952616	no
AT1G09467	-	Chr1:27984974-27985042	q1	q2	OK	286.28	602.572	1.07371	0.930293	0.1028	0.55185	no
AT1G09470	-	Chr1:3053697-3057543	q1	q2	OK	41.5337	41.6982	0.00570519	0.0130744	0.9825	0.996392	no
AT1G09477	-	Chr1:28009464-28012893	q1	q2	OK	0.439148	0.829528	0.917585	0.165989	0.6459	0.971303	no
AT1G09480	-	Chr1:3057974-3060757	q1	q2	OK	0.846682	1.00298	0.244404	0.281028	0.6267	0.966946	no
AT1G09483	-	Chr1:3061169-3061743	q1	q2	OK	0.807978	1.01755	0.332717	0.238319	0.69325	0.977238	no
AT1G09486	-	Chr1:3062222-3063396	q1	q2	OK	1.15081	1.03274	-0.156164	-0.16308	0.7814	0.987693	no
AT1G09487	-	Chr1:28016044-28020059	q1	q2	OK	10.0777	8.65105	-0.220224	-0.153978	0.7998	0.989625	no
AT1G09490	-	Chr1:3063935-3065949	q1	q2	OK	44.7658	41.1696	-0.120821	-0.399002	0.4933	0.932176	no
AT1G09493	-	Chr1:28045331-28048289	q1	q2	NOTEST	0	0	0	0	1	1	no
AT1G09497	-	Chr1:28045331-28048289	q1	q2	NOTEST	0	0	0	0	1	1	no
AT1G09500	-	Chr1:3066673-3068796	q1	q2	OK	92.4855	82.042	-0.172864	-0.56022	0.33185	0.84208	no
AT1G09503	-	Chr1:28056528-28056805	q1	q2	NOTEST	2.76744e-05	0	#NAME?	0	1	1	no
AT1G09507	-	Chr1:28056528-28056805	q1	q2	NOTEST	0.115028	0	#NAME?	0	1	1	no
AT1G09510	-	Chr1:3069356-3070910	q1	q2	OK	2.43147	1.70448	-0.512493	-0.710961	0.2305	0.747689	no
AT1G09513	-	Chr1:28078851-28082671	q1	q2	OK	0.726761	1.50217	1.04749	0.169904	0.5853	0.956619	no
AT1G09517	-	Chr1:28133932-28138971	q1	q2	OK	1.48672	1.61714	0.12131	0.0417	0.93345	0.994935	no
AT1G09520	-	Chr1:3070914-3072074	q1	q2	OK	52.4456	49.6746	-0.0783129	-0.257383	0.65205	0.971959	no
AT1G09523	-	Chr1:28185503-28189765	q1	q2	OK	207.257	208.011	0.00523852	0.0027755	0.99645	0.998827	no
AT1G09527	-	Chr1:28185503-28189765	q1	q2	OK	0.460072	1.34208	1.54454	0.13945	0.3764	0.875598	no
AT1G09530	-	Chr1:3075767-3079654	q1	q2	OK	3.32027	3.33487	0.00632955	0.0134495	0.98155	0.996392	no
AT1G09533	-	Chr1:28212218-28212357	q1	q2	OK	156.224	252.582	0.693134	0.973088	0.0916	0.52237	no
AT1G09537	-	Chr1:28213665-28219186	q1	q2	OK	17.7458	45.8874	1.37062	0.859327	0.1445	0.632672	no
AT1G09540	-	Chr1:3086100-3087914	q1	q2	OK	14.0889	20.1748	0.517992	1.46095	0.01015	0.153759	no
AT1G09543	-	Chr1:28213665-28219186	q1	q2	OK	0.12433	0.363581	1.5481	0.14936	0.3718	0.87079	no
AT1G09547	-	Chr1:28288908-28289117	q1	q2	NOTEST	0	0	0	0	1	1	no
AT1G09550	-	Chr1:3089575-3092327	q1	q2	OK	49.1907	53.0962	0.110222	0.344482	0.5468	0.947075	no
AT1G09553	-	Chr1:28313378-28318375	q1	q2	OK	0.426736	0.855138	1.00281	0.107557	0.55665	0.949424	no
AT1G09557	-	Chr1:28313378-28318375	q1	q2	NOTEST	0	0	0	0	1	1	no
AT1G09560	-	Chr1:3093643-3094954	q1	q2	OK	18.8269	21.4663	0.18928	0.529848	0.3618	0.864281	no
AT1G09567	-	Chr1:28343828-28344031	q1	q2	NOTEST	0	0	0	0	1	1	no
AT1G09570	-	Chr1:3095159-3100819	q1	q2	OK	8.28567	7.04045	-0.23495	-0.709154	0.2178	0.734335	no
AT1G09573	-	Chr1:28420322-28420635	q1	q2	OK	1.82791	4.31512	1.23921	0.997794	0.09665	0.536594	no
AT1G09575	-	Chr1:3101148-3103677	q1	q2	OK	3.06257	2.45053	-0.321651	-0.513571	0.3724	0.871204	no
AT1G09577	-	Chr1:28467240-28467900	q1	q2	NOTEST	0.0208878	0.0219811	0.0736021	0	1	1	no
AT1G09580	-	Chr1:3104491-3106366	q1	q2	OK	44.9074	43.3142	-0.0521138	-0.166856	0.7677	0.987173	no
AT1G09583	-	Chr1:28470023-28470292	q1	q2	NOTEST	0	0	0	0	1	1	no
AT1G09587	-	Chr1:28487909-28488251	q1	q2	NOTEST	0	0	0	0	1	1	no
AT1G09590	-	Chr1:3106366-3107801	q1	q2	OK	306.868	303.434	-0.0162343	-0.0562445	0.92035	0.993874	no
AT1G09593	-	Chr1:28495289-28495666	q1	q2	NOTEST	0	0	0	0	1	1	no
AT1G09597	-	Chr1:28495289-28495666	q1	q2	NOTEST	0	0	0	0	1	1	no
AT1G09600	-	Chr1:3107895-3111552	q1	q2	OK	0.996821	0.970687	-0.0383283	-0.0626755	0.91575	0.993657	no
AT1G09603	-	Chr1:28503778-28507168	q1	q2	NOTEST	0	0.0850837	inf	0	1	1	no
AT1G09607	-	Chr1:28568367-28568677	q1	q2	NOTEST	0	0	0	0	1	1	no
AT1G09610	-	Chr1:3111693-3116699	q1	q2	OK	0.250592	0.470134	0.90773	0.192137	0.6586	0.972291	no
AT1G09613	-	Chr1:28600506-28600725	q1	q2	NOTEST	0	0	0	0	1	1	no
AT1G09617	-	Chr1:28639452-28646721	q1	q2	NOTEST	0.13314	0	#NAME?	0	1	1	no
AT1G09620	-	Chr1:3111693-3116699	q1	q2	OK	25.252	19.7695	-0.353121	-1.20069	0.0327	0.308947	no
AT1G09623	-	Chr1:28639452-28646721	q1	q2	NOTEST	0.160186	0.176334	0.138568	0	1	1	no
AT1G09625	-	Chr1:3117136-3117567	q1	q2	NOTEST	0	0	0	0	1	1	no
AT1G09627	-	Chr1:28655207-28661710	q1	q2	NOTEST	0.103354	0	#NAME?	0	1	1	no
AT1G09630	-	Chr1:3118154-3122542	q1	q2	OK	40.8684	33.1705	-0.301085	-0.399258	0.4793	0.926454	no
AT1G09633	-	Chr1:28739769-28740168	q1	q2	NOTEST	0	0	0	0	1	1	no
AT1G09637	-	Chr1:28776625-28783257	q1	q2	NOTEST	0	0.496838	inf	0	1	1	no
AT1G09640	-	Chr1:3118154-3122542	q1	q2	OK	94.2357	87.7853	-0.102294	-0.287697	0.61705	0.963605	no
AT1G09645	-	Chr1:3122925-3124667	q1	q2	OK	122.559	134.312	0.132107	0.451439	0.42715	0.901182	no
AT1G09647	-	Chr1:28785164-28785372	q1	q2	OK	4.24097	2.57	-0.722627	-0.613419	0.45855	0.919288	no
AT1G09650	-	Chr1:3125174-3127284	q1	q2	OK	1.76281	1.39863	-0.333861	-0.554647	0.33015	0.840899	no
AT1G09653	-	Chr1:28801489-28801798	q1	q2	NOTEST	0.0864516	0	#NAME?	0	1	1	no
AT1G09657	-	Chr1:28811039-28814378	q1	q2	NOTEST	0.0601989	0	#NAME?	0	1	1	no
AT1G09660	-	Chr1:3127761-3131094	q1	q2	OK	60.1872	64.2596	0.0944548	0.324582	0.5689	0.952616	no
AT1G09663	-	Chr1:28811039-28814378	q1	q2	OK	0.201853	0.681225	1.75483	0.313384	0.4846	0.928666	no
AT1G09665	-	Chr1:3133007-3133674	q1	q2	NOTEST	0	0	0	0	1	1	no
AT1G09667	-	Chr1:28811039-28814378	q1	q2	NOTEST	0	0	0	0	1	1	no
AT1G09673	-	Chr1:28814433-28823727	q1	q2	NOTEST	0.0649539	0.310074	2.25513	0	1	1	no
AT1G09677	-	Chr1:28847870-28855750	q1	q2	NOTEST	0.0925572	0.0354738	-1.38359	0	1	1	no
AT1G09680	-	Chr1:3133884-3135976	q1	q2	OK	1.59628	1.31803	-0.276335	-0.444839	0.4358	0.904417	no
AT1G09683	-	Chr1:28886890-28887095	q1	q2	NOTEST	0.646408	0.364506	-0.826503	0	1	1	no
AT1G09690	-	Chr1:3136187-3140353	q1	q2	OK	504.196	497.325	-0.0197945	-0.0640714	0.91275	0.993657	no
AT1G09693	-	Chr1:28890573-28890814	q1	q2	OK	0.42624	0.888715	1.06006	0.943177	0.45915	0.919359	no
AT1G09697	-	Chr1:28928286-28928704	q1	q2	NOTEST	0	0	0	0	1	1	no
AT1G09700	-	Chr1:3136187-3140353	q1	q2	OK	13.3303	12.8383	-0.0542582	-0.0328402	0.95455	0.995044	no
AT1G09703	-	Chr1:28963503-28963894	q1	q2	NOTEST	0.112178	0	#NAME?	0	1	1	no
AT1G09710	-	Chr1:3140861-3144381	q1	q2	OK	4.59482	3.92901	-0.225843	-0.507353	0.3804	0.878901	no
AT1G09713	-	Chr1:28975254-28978750	q1	q2	OK	1.68929	0.181851	-3.21559	-0.0759089	0.3653	0.86611	no
AT1G09717	-	Chr1:29079252-29079454	q1	q2	NOTEST	0	0	0	0	1	1	no
AT1G09720	-	Chr1:3144437-3147303	q1	q2	NOTEST	0	0.00370779	inf	0	1	1	no
AT1G09723	-	Chr1:29080816-29081025	q1	q2	NOTEST	0	0	0	0	1	1	no
AT1G09730	-	Chr1:3147636-3156376	q1	q2	OK	10.5826	8.71484	-0.28015	-0.822597	0.15145	0.645127	no
AT1G09733	-	Chr1:29098674-29099062	q1	q2	NOTEST	0	0	0	0	1	1	no
AT1G09737	-	Chr1:29173077-29173283	q1	q2	NOTEST	0.350188	0	#NAME?	0	1	1	no
AT1G09740	-	Chr1:3147636-3156376	q1	q2	OK	4.05964	3.26629	-0.313701	-0.250692	0.6633	0.973353	no
AT1G09743	-	Chr1:29197720-29197924	q1	q2	NOTEST	0	0	0	0	1	1	no
AT1G09747	-	Chr1:29198599-29198955	q1	q2	NOTEST	0	0	0	0	1	1	no
AT1G09750	-	Chr1:3157500-3161692	q1	q2	OK	1.51185	0.585328	-1.369	-0.618847	0.48395	0.92861	no
AT1G09753	-	Chr1:29208881-29209127	q1	q2	OK	14.7353	14.0871	-0.0648986	-0.0729232	0.899	0.993657	no
AT1G09757	-	Chr1:29253331-29260617	q1	q2	OK	0.299495	0.456925	0.609425	0.102772	0.7497	0.983943	no
AT1G09760	-	Chr1:3157500-3161692	q1	q2	OK	44.8102	42.7571	-0.0676632	-0.215187	0.70435	0.979429	no
AT1G09763	-	Chr1:29281985-29284480	q1	q2	NOTEST	0.293378	0	#NAME?	0	1	1	no
AT1G09767	-	Chr1:29296513-29296851	q1	q2	NOTEST	0	0	0	0	1	1	no
AT1G09770	-	Chr1:3161831-3167924	q1	q2	OK	38.1443	35.6511	-0.0975234	-0.247004	0.66205	0.972919	no
AT1G09773	-	Chr1:29344274-29347183	q1	q2	NOTEST	0	0	0	0	1	1	no
AT1G09777	-	Chr1:29347580-29352946	q1	q2	OK	0.333819	0.275598	-0.276503	-0.0199848	0.87325	0.992875	no
AT1G09780	-	Chr1:3161831-3167924	q1	q2	OK	37.7362	35.0996	-0.104494	-0.19027	0.7468	0.983079	no
AT1G09783	-	Chr1:29400093-29404025	q1	q2	OK	5.56561	7.0756	0.346311	0.396152	0.49585	0.932763	no
AT1G09787	-	Chr1:29422294-29422360	q1	q2	OK	38.4734	54.2177	0.494904	6.14139	0.7542	0.98495	no
AT1G09790	-	Chr1:3168433-3171018	q1	q2	OK	8.47661	13.054	0.622932	1.61431	0.00605	0.110811	no
AT1G09793	-	Chr1:29427764-29428566	q1	q2	NOTEST	0.0622619	0.10901	0.808036	0	1	1	no
AT1G09794	-	Chr1:3171904-3173510	q1	q2	OK	16.7498	17.4111	0.0558663	0.127121	0.82055	0.991112	no
AT1G09795	-	Chr1:3173533-3180736	q1	q2	OK	99.882	81.0898	-0.300704	-1.00489	0.08105	0.4966	no
AT1G09797	-	Chr1:29427764-29428566	q1	q2	NOTEST	0.0416204	0.0852403	1.03424	0	1	1	no
AT1G09800	-	Chr1:3173533-3180736	q1	q2	OK	3.2534	2.88966	-0.171047	-0.109212	0.8495	0.992875	no
AT1G09803	-	Chr1:29460160-29460571	q1	q2	NOTEST	0	0	0	0	1	1	no
AT1G09807	-	Chr1:29466032-29466249	q1	q2	NOTEST	0	0	0	0	1	1	no
[truncated: 35,330 more rows]
